# Supplementary material for: Evidence for Transitional Stages in the Evolution of Euglenid Group II Introns and Twintrons in the Monomorphina aenigmatica Plastid Genome
Source: PLoS One. 2012 Dec 31;7(12):e53433. doi: 10.1371/journal.pone.0053433 (PMC3534033; doi:10.1371/journal.pone.0053433)
Supplement: Table S1 — Intron insertion sites in the photosynthetic plastid genomes of the euglenids E. gracilis , M. aenigmatica , Eta. viridis and Etl. gymnastica . The twintron insertion sites in E. gracilis are highlighted in blue. Insertions sites in Eta. viridis and Etl. gymnastica are predictions only and therefore subject to change. The psbD.Egra.10 and psbC.Egra.1 insertion sites are the same (they are located in the overlap between the two genes). The rpoC1.Maen.4 insertion could not be verified by RT-PCR and may contain a short additional exon. (XLSX) [file pone.0053433.s001.xlsx]

## Sheet: Sheet1
Gene	E. gracilis		M. aenigmatica		Eta. viridis		Etl. gymnastica
	Insertion site	Length	Insertion site	Length	Insertion site	Length	Insertion site	Length
atpA	---	---	---	---	---	---	Egym.1	1648
atpA	Egra.1	602	---	---	---	---	---	---
atpA	Egra.2	551	---	---	---	---	---	---
atpB	Egra.1	374	---	---	---	---	---	---
atpB	Egra.2	431	---	---	---	---	---	---
atpB	---	---	Maen.1	353	---	---	---	---
atpB	Egra.3	326	---	---	---	---	---	---
atpB	Egra.4	480	---	---	---	---	---	---
atpE	Egra.1	757	Maen.1	378	---	---	---	---
atpE	Egra.2	661	---	---	---	---	---	---
atpE	---	---	Maen.2	290	---	---	---	---
atpF	Egra.1	613	---	---	---	---	---	---
atpF	Egra.2	361	Maen.1	367	---	---	---	---
atpF	Egra.3	632	---	---	---	---	---	---
atpI	Egra.1	108	---	---	---	---	---	---
atpI	Egra.2	108	---	---	---	---	---	---
atpI	Egra.3	102	---	---	---	---	---	---
atpI	---	---	---	---	Evir.1	209	---	---
atpI	Egra.4	323	---	---	---	---	---	---
atpI	Egra.5	112	---	---	---	---	---	---
atpI	Egra.6	106	Maen.1	106	---	---	---	---
chlI (ccsA)	Egra.1	332	Maen.1	285	---	---	---	---
orf240	---	---	Maen.1	102	---	---	---	---
petB	Egra.1	909	Maen.1	544	---	---	---	---
petB	Egra.2	505	---	---	---	---	---	---
petG	Egra.1	372	---	---	---	---	---	---
psaA	Egra.1	490	---	---	---	---	---	---
psaA	Egra.2	542	---	---	---	---	---	---
psaA	---	---	---	---	Evir.1	327	---	---
psaA	---	---	---	---	Evir.2	2491	Egym.1	1480
psaA	Egra.3	361	---	---	---	---	---	---
psaB	Egra.1	441	---	---	---	---	---	---
psaB	Egra.2	525	---	---	---	---	---	---
psaB	Egra.3	508	---	---	---	---	---	---
psaB	Egra.4	590	---	---	---	---	---	---
psaB	Egra.5	579	---	---	---	---	---	---
psaB	Egra.6	570	---	---	---	---	---	---
psaC	Egra.1	320	Maen.1	311	---	---	---	---
psaC	Egra.2	391	Maen.2	452	---	---	---	---
psbA	Egra.1	433	---	---	---	---	---	---
psbA	Egra.2	447	---	---	---	---	---	---
psbA	Egra.3	434	---	---	---	---	---	---
psbA	Egra.4	616	---	---	---	---	---	---
psbB	Egra.1	501	---	---	---	---	---	---
psbB	Egra.2	104	Maen.1	103	---	---	---	---
psbB	Egra.3	567	---	---	---	---	---	---
psbB	Egra.4	572	---	---	---	---	---	---
psbC	Egra.1	543	---	---	---	---	---	---
psbC	Egra.2	4144	Maen.1	3146	---	---	---	---
psbC	Egra.3	671	---	---	---	---	---	---
psbC	Egra.4	1605	Maen.2	1618	Evir.1	4350	Egym.1	1778
psbC	Egra.5	590	---	---	---	---	---	---
psbC	Egra.6	448	---	---	---	---	---	---
psbC	Egra.7	668	---	---	---	---	---	---
psbC	Egra.8	621	---	---	---	---	---	---
psbC	Egra.9	305	---	---	---	---	---	---
psbC	---	---	---	---	---	---	---	---
psbC	---	---	---	---	---	---	Egym.2	1380
psbD	---	---	Maen.1	322	---	---	---	---
psbD	Egra.1	1098	---	---	---	---	---	---
psbD	Egra.2	364	---	---	---	---	---	---
psbD	Egra.3	605	---	---	---	---	---	---
psbD	Egra.4	651	---	---	---	---	---	---
psbD	Egra.5	498	---	---	---	---	---	---
psbD	Egra.6	606	---	---	---	---	---	---
psbD	---	---	Maen.2	329	---	---	---	---
psbD	Egra.7	580	---	---	---	---	---	---
psbD	---	---	---	---	Evir.1	305	---	---
psbD	Egra.8	3658	---	---	---	---	---	---
psbD	Egra.9	373	---	---	---	---	---	---
psbD	Egra.10	543	---	---	---	---	---	---
psbE	Egra.1	350	---	---	---	---	---	---
psbE	Egra.2	326	---	---	---	---	---	---
psbE	---	---	---	---	Evir.1	311	---	---
psbF	Egra.1	1042	---	---	---	---	---	---
psbK	Egra.1	105	---	---	---	---	---	---
psbK	Egra.2	204	Maen.1	102	---	---	---	---
psbL	---	---	---	---	Evir.1	230	---	---
psbT	Egra.1	1352	Maen.1	363	---	---	---	---
rbcL	Egra.1	404	---	---	---	---	---	---
rbcL	Egra.2	514	---	---	---	---	---	---
rbcL	Egra.3	513	---	---	---	---	---	---
rbcL	Egra.4	568	---	---	---	---	---	---
rbcL	---	---	Maen.1	603	---	---	---	---
rbcL	Egra.5	413	---	---	---	---	---	---
rbcL	Egra.6	479	---	---	---	---	---	---
rbcL	Egra.7	382	---	---	---	---	---	---
rbcL	Egra.8	420	---	---	---	---	---	---
rbcL	Egra.9	441	---	---	---	---	---	---
roaA	Egra.1	452	---	---	---	---	---	---
roaA	Egra.2	325	---	---	---	---	---	---
roaA	Egra.3	438	---	---	---	---	---	---
rpl2	---	---	Maen.1	369	---	---	---	---
rpl12	Egra.1	104	Maen.1	106	---	---	---	---
rpl14	---	---	---	---	Evir.1	233	---	---
rpl14	Egra.1	106	Maen.1	107	---	---	---	---
rpl14	---	---	Maen.2	102	---	---	---	---
rpl16	Egra.1	91	---	---	---	---	---	---
rpl16	---	---	Maen.1	436	---	---	---	---
rpl16	Egra.2	356	---	---	---	---	---	---
rpl16	Egra.3	208	Maen.2	105	---	---	---	---
rpl22	Egra.1	347	---	---	---	---	---	---
rpl23	Egra.1	106	---	---	---	---	---	---
rpl23	Egra.2	99	---	---	---	---	---	---
rpl23	---	---	Maen.1	440	---	---	---	---
rpl23	Egra.3	103	---	---	---	---	---	---
rpoA	Egra.1	121	---	---	---	---	---	---
rpoB	Egra.1	93	---	---	---	---	---	---
rpoB	Egra.2	95	---	---	---	---	---	---
rpoB	Egra.3	94	---	---	---	---	---	---
rpoB	Egra.4	99	---	---	---	---	---	---
rpoB	---	---	---	---	Evir.1	236	---	---
rpoB	Egra.5	101	---	---	---	---	---	---
rpoB	Egra.6	110	---	---	---	---	---	---
rpoB	---	---	---	---	Evir.2	414	---	---
rpoB	Egra.7	99	---	---	---	---	---	---
rpoB	---	---	---	---	Evir.3	35	---	---
rpoB	---	---	Maen.1	113	---	---	---	---
rpoB	---	---	---	---	---	---	Egym.1	152
rpoB	---	---	---	---	Evir.4	345	---	---
rpoB	Egra.8	309	---	---	---	---	---	---
rpoB	---	---	---	---	Evir.5	370	---	---
rpoC1	Egra.1	210	Maen.1	198	---	---	---	---
rpoC1	---	---	---	---	Evir.1	179	---	---
rpoC1	Egra.2	107	Maen.2	99	---	---	---	---
rpoC1	Egra.3	213	Maen.3	101	---	---	---	---
rpoC1	Egra.4	100	Maen.4	397	---	---	---	---
rpoC1	Egra.5	119	---	---	---	---	---	---
rpoC1	---	---	Maen.5	209	---	---	---	---
rpoC1	---	---	---	---	Evir.2	220	---	---
rpoC1	Egra.6	349	---	---	---	---	---	---
rpoC1	---	---	---	---	Evir.3	196	---	---
rpoC1	---	---	Maen.6	101	---	---	---	---
rpoC1	Egra.7	97	---	---	---	---	---	---
rpoC1	Egra.8	110	Maen.7	121	---	---	---	---
rpoC1	Egra.9	102	Maen.8	109	---	---	---	---
rpoC1	---	---	---	---	Evir.4	236	---	---
rpoC1	Egra.10	103	---	---	---	---	---	---
rpoC1	Egra.11	192	Maen.9	240	---	---	---	---
rpoC2	Egra.1	580	---	---	---	---	---	---
rpoC2	Egra.2	514	---	---	---	---	---	---
rps2	---	---	---	---	---	---	Egym.1	224
rps2	---	---	---	---	Evir.1	40	---	---
rps2	Egra.1	101	Maen.1	98	---	---	---	---
rps2	Egra.2	112	Maen.2	102	---	---	---	---
rps2	---	---	---	---	Evir.2	203	---	---
rps2	Egra.3	99	Maen.3	112	---	---	---	---
rps2	Egra.4	390	---	---	---	---	---	---
rps3	Egra.1	409	Maen.1	414	---	---	---	---
rps3	Egra.2	102	Maen.2	98	---	---	---	---
rps8	Egra.1	327	---	---	---	---	---	---
rps8	Egra.2	95	Maen.1	98	---	---	---	---
rps8	---	---	---	---	Evir.1	414	---	---
rps8	Egra.3	277	Maen.2	311	---	---	---	---
rps9	Egra.1	98	---	---	---	---	---	---
rps9	Egra.2	580	---	---	---	---	---	---
rps9	Egra.3	94	Maen.1	246	---	---	---	---
rps9	Egra.4	96	---	---	---	---	---	---
rps9	Egra.5	100	Maen.2	115	---	---	---	---
rps9	Egra.6	330	Maen.3	317	---	---	---	---
rps11	Egra.1	107	Maen.1	106	---	---	---	---
rps11	Egra.2	100	Maen.2	97	---	---	---	---
rps14	---	---	---	---	Evir.1	246	---	---
rps14	Egra.1	106	Maen.1	211	---	---	---	---
rps18	Egra.1	101	Maen.1	110	---	---	---	---
rps18	---	---	---	---	Evir.1	198	---	---
rps18	Egra.2	434	Maen.2	102	---	---	Egym.1	238
rps19	Egra.1	100	Maen.1	113	---	---	---	---
rps19	Egra.2	97	---	---	---	---	---	---
tufA	Egra.1	103	Maen.1	100	---	---	---	---
tufA	Egra.2	110	---	---	---	---	---	---
ycf4	---	---	---	---	Evir.1	397	---	---
ycf4	Egra.1	298	Maen.1	253	---	---	---	---
ycf12	Egra.1	102	---	---	---	---	---	---
intercistronic introns (not investigated [NI] in M. aenigmatica, Eta. viridis & Etl. gymnastica)
rps7-tufA	Egra.1	96	NI	NI	NI	NI	NI	NI
rps4-rps11	Egra.1	95	NI	NI	NI	NI	NI	NI
