# Supplementary material for: Evidence for Transitional Stages in the Evolution of Euglenid Group II Introns and Twintrons in the Monomorphina aenigmatica Plastid Genome
Source: PLoS One. 2012 Dec 31;7(12):e53433. doi: 10.1371/journal.pone.0053433 (PMC3534033; doi:10.1371/journal.pone.0053433)
Supplement: Data S1 — Euglenid plastid genomes EMBL annotations files. The Eta. viridis and Etl. gymnastica original annotations were modified to include additional introns and/or revised insertions sites. The modifications are also indicated by miscellaneous features annotation tags in the revised files for quick localization with Artemis. (ZIP) [file pone.0053433.s002.zip]

Archive with 8 entries (7 files):
- DataS1_AnnotationFiles/
- DataS1_AnnotationFiles/AJ294725_Elon.embl
- DataS1_AnnotationFiles/HE605038_Egym_modified.embl
- DataS1_AnnotationFiles/HE605038_Egym_original.embl
- DataS1_AnnotationFiles/JN643723_Evir_modified.embl
- DataS1_AnnotationFiles/JN643723_Evir_original.embl
- DataS1_AnnotationFiles/JX457480_Maen.embl
- DataS1_AnnotationFiles/X70810_Egra.embl
