# Supplementary material for: Evidence for Transitional Stages in the Evolution of Euglenid Group II Introns and Twintrons in the Monomorphina aenigmatica Plastid Genome
Source: PLoS One. 2012 Dec 31;7(12):e53433. doi: 10.1371/journal.pone.0053433 (PMC3534033; doi:10.1371/journal.pone.0053433)
Supplement: Data S1 — Euglenid plastid genomes EMBL annotations files. The Eta. viridis and Etl. gymnastica original annotations were modified to include additional introns and/or revised insertions sites. The modifications are also indicated by miscellaneous features annotation tags in the revised files for quick localization with Artemis. (ZIP) [file pone.0053433.s002.zip › DataS1_AnnotationFiles/AJ294725_Elon.embl]

ID   AJ294725; SV 1; circular; genomic DNA; STD; INV; 73345 BP.
XX
AC   AJ294725; S51022; X14384-X14386; X16004; X75651-X75653;
XX
DT   19-JAN-2001 (Rel. 66, Created)
DT   14-NOV-2006 (Rel. 89, Last updated, Version 5)
XX
DE   Astasia longa complete chloroplast genome
XX
KW   16S ribosomal RNA; 16S rRNA gene; 23S ribosomal RNA; 23S rRNA gene;
KW   5S ribosomal RNA; 5S rRNA gene; rbcL gene; ribosomal protein L12;
KW   ribosomal protein L14; ribosomal protein L16; ribosomal protein L2;
KW   ribosomal protein L20; ribosomal protein L22; ribosomal protein L23;
KW   ribosomal protein L32; ribosomal protein L36; ribosomal protein L5;
KW   ribosomal protein S11; ribosomal protein S12; ribosomal protein S14;
KW   ribosomal protein S19; ribosomal protein S2; ribosomal protein S3;
KW   ribosomal protein S4; ribosomal protein S7; ribosomal protein S8;
KW   ribosomal protein S9; RNA polymerase subunit; rpl12 gene; rpl14 gene;
KW   rpl16 gene; rpl2 gene; rpl20 gene; rpl22 gene; rpl23 gene; rpl32 gene;
KW   rpl36 gene; rpl5 gene; rpoB gene; rpoC1 gene; rpoC2 gene; rps11 gene;
KW   rps12 gene; rps14 gene; rps19 gene; rps2 gene; rps3 gene; RPS4 gene;
KW   rps7 gene; rps8 gene; rps9 gene; rubisco large subunit; transfer RNA (UAG);
KW   transfer RNA-Ala(UGC); transfer RNA-Arg(ACG); transfer RNA-Arg(UCU);
KW   transfer RNA-Asn(GUU); transfer RNA-Asp(GUC); transfer RNA-Cys(GCA);
KW   transfer RNA-fMet (CAU); transfer RNA-Gln (UUG); transfer RNA-Glu(UUC);
KW   transfer RNA-Gly (UCC); transfer RNA-Gly(GCC); transfer RNA-His (GUG);
KW   transfer RNA-Ile(CAU); transfer RNA-Ile(GAU); transfer RNA-Leu (UAA);
KW   transfer RNA-Leu(CAA); transfer RNA-Lys (UUU); transfer RNA-Met (CAU);
KW   transfer RNA-Phe (GAA); transfer RNA-Pro(UGG); transfer RNA-Ser(GCU);
KW   transfer RNA-Ser(UGA); transfer RNA-Thr(UGU); transfer RNA-Trp(CCA);
KW   transfer RNA-Tyr(GUA); transfer RNA-Val (UAC);
KW   translation elongation factor; tRNA-Ala(UGC) gene; tRNA-Arg(ACG) gene;
KW   tRNA-Arg(UCU) gene; tRNA-Asn(GUU) gene; tRNA-Asp(GUC) gene;
KW   tRNA-Cys(GCA) gene; tRNA-fMet (CAU) gene; tRNA-Gln (UUG) gene;
KW   tRNA-Glu(UUC) gene; tRNA-Gly (UCC) gene; tRNA-Gly(GCC) gene;
KW   tRNA-His (GUG) gene; tRNA-Ile(CAU) gene; tRNA-Ile(GAU) gene;
KW   tRNA-Leu (CAA) gene; tRNA-Leu (UAA) gene; tRNA-Leu(UAG) gene;
KW   tRNA-Lys (UUU) gene; tRNA-Met (CAU) gene; tRNA-Phe (GAA) gene;
KW   tRNA-Pro(UGG) gene; tRNA-Ser(GCU) gene; tRNA-Ser(UGA) gene;
KW   tRNA-Thr(UGU) gene; tRNA-Trp(CCA) gene; tRNA-Tyr(GUA) gene;
KW   tRNA-Val (UAC) gene; tufA gene; ycf13 gene; ycf67 gene.
XX
OS   Euglena longa
OC   Eukaryota; Euglenozoa; Euglenida; Euglenales; Euglenaceae; Euglena.
OG   Plastid:Chloroplast
XX
RN   [1]
RP   1-73345
RA   Gockel G.L.;
RT   ;
RL   Submitted (18-SEP-2000) to the INSDC.
RL   Gockel G.L., Botanisches Institut, Rheinische
RL   Friedrich-Wilhelms-Universitaet, Kirschallee 1, D-53115 Bonn, GERMANY.
XX
RN   [2]
RA   Siemeister G., Hachtel W.;
RT   "A circular 73 kb DNA from the colourless flagellate Astasia longa that
RT   resembles the chloroplast DNA of Euglena: restriction and gene map";
RL   Curr. Genet. 15:435-441(1989).
XX
RN   [3]
RP   1-13133
RX   DOI; 10.1007/BF00016515.
RX   PUBMED; 2102860.
RA   Siemeister G., Hachtel W.;
RT   "Structure and expression of a gene encoding the large subunit of
RT   ribulose-1,5-bisphosphate carboxylase (rbcL) in the colourless euglenoid
RT   flagellate Astasia longa";
RL   Plant Mol. Biol. 14(5):825-833(1990).
XX
RN   [4]
RP   47414-53494
RX   DOI; 10.1007/BF00334524.
RX   PUBMED; 2113436.
RA   Siemeister G., Hachtel W.;
RT   "Organization and nucleotide sequence of ribosomal RNA genes on a circular
RT   73 kbp DNA from the colourless flagellate Astasia longa";
RL   Curr. Genet. 17(5):433-438(1990).
XX
RN   [5]
RP   32855-39010
RX   DOI; 10.1007/BF00391749.
RX   PUBMED; 2338940.
RA   Siemeister G., Buchholz C., Hachtel W.;
RT   "Genes for the plastid elongation factor Tu and ribosomal protein S7 and
RT   six tRNA genes on the 73 kb DNA from Astasia longa that resembles the
RT   chloroplast DNA of Euglena";
RL   Mol. Gen. Genet. 220(3):425-432(1990).
XX
RN   [6]
RP   1-13133
RX   DOI; 10.1007/BF00309917.
RX   PUBMED; 2078869.
RA   Siemeister G., Buchholz C., Hachtel W.;
RT   "Genes for ribosomal proteins are retained on the 73 kb DNA from Astasia
RT   longa that resembles Euglena chloroplast DNA";
RL   Curr. Genet. 18(5):457-464(1990).
XX
RN   [7]
RP   1-73345
RX   DOI; 10.1007/BF00309557.
RX   PUBMED; 7859309.
RA   Gockel G., Hachtel W., Baier S., Fliss C., Henke M.;
RT   "Genes for components of the chloroplast translational apparatus are
RT   conserved in the reduced 73-kb plastid DNA of the nonphotosynthetic
RT   euglenoid flagellate Astasia longa";
RL   Curr. Genet. 26(3):256-262(1994).
XX
RN   [8]
RP   1-73345
RX   DOI; 10.1078/S1434-4610(04)70033-4.
RX   PUBMED; 11212895.
RA   Gockel G., Hachtel W.;
RT   "Complete gene map of the plastid genome of the nonphotosynthetic euglenoid
RT   flagellate Astasia longa";
RL   Protist 151(4):347-351(2000).
XX
DR   CCAP; 1204/17A.
DR   RFAM; RF00005; tRNA.
DR   RFAM; RF00177; SSU_rRNA_bacteria.
DR   RFAM; RF01959; SSU_rRNA_archaea.
DR   SILVA-LSU; AJ294725.
DR   SILVA-SSU; AJ294725.
XX
FH   Key             Location/Qualifiers
FH
FT   source          1..73345
FT                   /organism="Euglena longa"
FT                   /organelle="plastid:chloroplast"
FT                   /strain="CCAP 1204/17a"
FT                   /mol_type="genomic DNA"
FT                   /db_xref="taxon:3037"
FT   CDS             complement(join(71380..72432,72740..73345,1..216,321..831,
FT                   942..1123,1230..1436,1543..1649,1748..1830,1932..2158,
FT                   2268..2306))
FT                   /transl_table=11
FT                   /gene="rpoB"
FT                   /product="RNA polymerase subunit"
FT                   /db_xref="GOA:P27059"
FT                   /db_xref="InterPro:IPR007120"
FT                   /db_xref="InterPro:IPR007121"
FT                   /db_xref="InterPro:IPR007641"
FT                   /db_xref="InterPro:IPR007644"
FT                   /db_xref="InterPro:IPR007645"
FT                   /db_xref="InterPro:IPR010243"
FT                   /db_xref="InterPro:IPR014724"
FT                   /db_xref="InterPro:IPR015712"
FT                   /db_xref="UniProtKB/Swiss-Prot:P27059"
FT                   /protein_id="CAC24573.1"
FT                   /translation="MINRLKTYSNLLNIQSKSFKNFLKIGIINELKKIQKIIHSNFEIN
FT                   FHINALKYKKPKLSSESCLIKNETYNIDIKIPMEIKYEGKIIFKKKYISFCKIPFMTEK
FT                   GTFICNGNTRIIINQLIRSPGIYIKKKKNCLLATLIPKTGSWITIKRNKKKENFIKIDK
FT                   INNSIPLFTFLNILGLSKKKITLSLNKNNYSKNFKISKKKKIEIPTINLTQLSKENNIK
FT                   TIRNNLYNRFLNSDNYNLGDTGRFKINKKIYKTEFFTNKKILMPEDFLGIFNYMIKIKN
FT                   INIKSNKIDDLKNKIVLSVGELMQNKFNNIIKDIYTKIIEKINKFEQKKKQEEKYNKEK
FT                   KEEKIKINKTYFINSKNLTDNIKKFITTNPLSQLLNDLNPLSELTHKRKISTLGIGGIE
FT                   KNKASTKIREIHNSHYGRICPIETSEGKNAGLVLSLAKDIRINKHGFIESPFYKVIKGN
FT                   IKKNKGIFFISSENEKNIKIAPCDILKNFKLNKNYGVKNKNEFYYDSYKSINFISTSTD
FT                   QFNSIGTGIIPFLEHNDANRVLMGATMQKQALILKNKEPSLIETGREILINRDSKSTII
FT                   AKESGTVIYSSSKKIIIQKKSKKSKFKNINLFKKYFKKKLKKNKKIKKHKHTIYLLNID
FT                   EKNNSNIYQTRTSIVKKNDWIKKGQIIAEGIGSLNGNLCLGKNILVGYLSWEGYNFEDA
FT                   IIISERLRNEDILTSIHVKKCKSFLINHKEKKEEITKNIPDIKLKNVKNLNNNGIIKIG
FT                   SKINGKEILIGIIKKRLINYEVELIYEILSEYERKNISVLSPKNLVGIVTNTKIHKIKN
FT                   CYQIEIYITEKKKIQIGDKLSGRHGNKGVISKIIPIVDMPYLPDGTPIDIILNPLGIPS
FT                   RMNVGQIYECLLNLSAINLKERYKIQPFDEYQYKNNSEILIYKKLNQSRKKTKKEWLFN
FT                   PNNPGKTILFNGKNGKPFKQTISFGYSYILKLMHIAEEKIHAKTISNYSSIIKQPVKGK
FT                   SKNGGQRFGEMEVWAIEGFGAAFLLQELLTIKSDDLHNKSQILKNLMNGLSMSKPNVPE
FT                   SFKLLILELQSLGLNINIFTKKKTLFTK"
FT   exon            complement(71380..72432)
FT                   /gene="rpoB"
FT                   /number=9
FT   intron          complement(72433..72739)
FT                   /gene="rpoB"
FT                   /number=8
FT   exon            complement(join(72740..73345,1..216))
FT                   /gene="rpoB"
FT                   /number=8
FT   intron          complement(217..320)
FT                   /gene="rpoB"
FT                   /number=7
FT   exon            complement(321..831)
FT                   /gene="rpoB"
FT                   /number=7
FT   intron          complement(832..941)
FT                   /gene="rpoB"
FT                   /number=6
FT   exon            complement(942..1123)
FT                   /gene="rpoB"
FT                   /number=6
FT   intron          complement(1124..1229)
FT                   /gene="rpoB"
FT                   /number=5
FT   exon            complement(1230..1436)
FT                   /gene="rpoB"
FT                   /number=5
FT   intron          complement(1437..1542)
FT                   /gene="rpoB"
FT                   /number=4
FT   exon            complement(1543..1649)
FT                   /gene="rpoB"
FT                   /number=4
FT   intron          complement(1650..1747)
FT                   /gene="rpoB"
FT                   /number=3
FT   exon            complement(1748..1830)
FT                   /gene="rpoB"
FT                   /number=3
FT   intron          complement(1831..1931)
FT                   /gene="rpoB"
FT                   /number=2
FT   exon            complement(1932..2158)
FT                   /gene="rpoB"
FT                   /number=2
FT   intron          complement(2159..2267)
FT                   /gene="rpoB"
FT                   /number=1
FT   exon            complement(2268..2306)
FT                   /gene="rpoB"
FT                   /number=1
FT   mRNA            join(2283..2474,2792..2839,3169..3323,3699..4062,
FT                   4402..4592,5008..5446,5791..5838,6260..6397)
FT                   /gene="rbcL"
FT                   /product="RUBISCO, large subunit"
FT   CDS             join(2430..2474,2792..2839,3169..3323,3699..4062,
FT                   4402..4592,5008..5446,5791..5838,6260..6397)
FT                   /transl_table=11
FT                   /gene="rbcL"
FT                   /product="RUBISCO, large subunit"
FT                   /db_xref="GOA:P26490"
FT                   /db_xref="InterPro:IPR000685"
FT                   /db_xref="InterPro:IPR017443"
FT                   /db_xref="InterPro:IPR017444"
FT                   /db_xref="InterPro:IPR020878"
FT                   /db_xref="InterPro:IPR020888"
FT                   /db_xref="UniProtKB/Swiss-Prot:P26490"
FT                   /citation=[3]
FT                   /protein_id="CAC24574.1"
FT                   /translation="MPAQTESKTTTEFKAGVKDYKITYYTPDYKVSDTDVLAAFRMTPQ
FT                   TGVTPEECGAAVAAESSTGTWTTVWTDGLTQLDRYKGRCYDIEPVYGECDQYIAYIAYP
FT                   IELFEEGSVTNLLTSIVGNVFGFKALRALRLEDLRIPACYLKSFWGPPHGIEVERDKLC
FT                   KYGRGLLGCTIKPKLGLSAKNYGRAVYECLRGGLDFTKDDENVTSQAFMRWRDRFLFCA
FT                   EAIYKAQKESGEVKGHYLNVTAGNCEEMYKRADYAVKLGVPIIMHDFLTGGFTANTSLS
FT                   NYCRNNGLLLHIHRAMHAVIDRQRNHGIHFRVLAKTLRMSGGDHLHSGTVVGKLEGDRA
FT                   GTYGFINLMRQNLIYRDRACGVYFAQDWCGLASLMPVASGGIHVWHMPALLDIFGDDTC
FT                   FQFGGGTLGHPWGNASGAVANRVALEACTQARNEGKSLVKYGADIIREACKYSRELAAA
FT                   CDVWKEVTFNFDTVDKL"
FT   exon            2283..2474
FT                   /gene="rbcL"
FT                   /number=1
FT   intron          2475..2791
FT                   /gene="rbcL"
FT                   /number=1
FT   exon            2792..2839
FT                   /gene="rbcL"
FT                   /number=2
FT   intron          2840..3168
FT                   /gene="rbcL"
FT                   /number=2
FT   exon            3169..3323
FT                   /gene="rbcL"
FT                   /number=3
FT   intron          3324..3698
FT                   /gene="rbcL"
FT                   /number=3
FT   exon            3699..4062
FT                   /gene="rbcL"
FT                   /number=4
FT   intron          4063..4401
FT                   /gene="rbcL"
FT                   /number=4
FT   exon            4402..4592
FT                   /gene="rbcL"
FT                   /number=5
FT   intron          4593..5007
FT                   /gene="rbcL"
FT                   /number=5
FT   exon            5008..5446
FT                   /gene="rbcL"
FT                   /number=6
FT   intron          5447..5790
FT                   /gene="rbcL"
FT                   /number=6
FT   exon            5791..5838
FT                   /gene="rbcL"
FT                   /number=7
FT   intron          5839..6259
FT                   /gene="rbcL"
FT                   /number=7
FT   exon            6260..6397
FT                   /gene="rbcL"
FT                   /number=8
FT   CDS             6620..6772
FT                   /transl_table=11
FT                   /gene="rpl32"
FT                   /product="ribosomal protein L32"
FT                   /db_xref="GOA:P27751"
FT                   /db_xref="InterPro:IPR002677"
FT                   /db_xref="UniProtKB/Swiss-Prot:P27751"
FT                   /protein_id="CAC24575.1"
FT                   /translation="MAVPKKKMSHSKSNSRKSNWKRKVIKKINFAVTLGKSLSFGKLSK
FT                   FYLDD"
FT   CDS             6981..7520
FT                   /transl_table=11
FT                   /gene="rpl5"
FT                   /product="ribosomal protein L5"
FT                   /db_xref="GOA:P14757"
FT                   /db_xref="InterPro:IPR002132"
FT                   /db_xref="InterPro:IPR020929"
FT                   /db_xref="InterPro:IPR020930"
FT                   /db_xref="InterPro:IPR022803"
FT                   /db_xref="UniProtKB/Swiss-Prot:P14757"
FT                   /protein_id="CAC24576.1"
FT                   /translation="MQKLKSIYITKVCPILVNEFLYTNFFEIPKINKVVISRGFGESCN
FT                   SSKILESLLVELKNISGQKPILCKSKNSISNFKVKKGMPIGMFVTLHGDKMYSFLDRLI
FT                   NLSFPRMRDFNGLNIKGFDGFGNYNVGLSEQSIFPEIEYSSILKNKGMNITIVTTAKTD
FT                   LESFSLLKGLGFPFCV"
FT   CDS             join(7587..7601,7903..7910,8019..8341,8616..8698)
FT                   /transl_table=11
FT                   /gene="rps8"
FT                   /product="ribosomal protein S8"
FT                   /db_xref="GOA:P24353"
FT                   /db_xref="InterPro:IPR000630"
FT                   /db_xref="UniProtKB/Swiss-Prot:P24353"
FT                   /protein_id="CAC24577.1"
FT                   /translation="MTTIDTISDVITRIRNANILKLDRVELINTKVAIGICHILKDRGF
FT                   INSFGEFLNSSDRMSNRRFIQKYIIVNLKYKGERRSPCIKELRRISKPGRRVYVGYKNL
FT                   HKTKGGIELFVLSTSKGLITDYTAREKGIGGELLFSIC"
FT   exon            7587..7601
FT                   /gene="rps8"
FT                   /number=1
FT   intron          7602..7902
FT                   /gene="rps8"
FT                   /number=1
FT   exon            7903..7910
FT                   /gene="rps8"
FT                   /number=2
FT   intron          7911..8018
FT                   /gene="rps8"
FT                   /number=2
FT   exon            8019..8341
FT                   /gene="rps8"
FT                   /number=3
FT   intron          8342..8615
FT                   /gene="rps8"
FT                   /number=3
FT   exon            8616..8698
FT                   /gene="rps8"
FT                   /number=4
FT   CDS             8757..8870
FT                   /transl_table=11
FT                   /gene="rpl36"
FT                   /product="ribosomal protein L36"
FT                   /db_xref="GOA:P24355"
FT                   /db_xref="InterPro:IPR000473"
FT                   /db_xref="UniProtKB/Swiss-Prot:P24355"
FT                   /protein_id="CAC24578.1"
FT                   /translation="MKVYSSVRKICKSCGLIRRHGKLFVRCINSKHNQRQN"
FT   tRNA            8904..8987
FT                   /gene="tRNA-Ile (CAU)"
FT                   /product="transfer RNA-Ile (CAU)"
FT                   /anticodon=(pos:8938..8940,aa:Ile)
FT   CDS             join(9004..9180,9274..9399)
FT                   /transl_table=11
FT                   /gene="rps14"
FT                   /product="ribosomal protein S14"
FT                   /db_xref="GOA:P24354"
FT                   /db_xref="InterPro:IPR001209"
FT                   /db_xref="InterPro:IPR018271"
FT                   /db_xref="InterPro:IPR023036"
FT                   /db_xref="UniProtKB/Swiss-Prot:P24354"
FT                   /protein_id="CAC24579.1"
FT                   /translation="MSKKSIIEREKKRKSLVKKYKNLRNFIKKEIKNELNFFEKIFLNF
FT                   KLQKFPRDSSPCRLHNRCYLTGRPRGYYRFFGLSRHIFRDMAHYGLLPGVTKSSW"
FT   exon            9004..9180
FT                   /gene="rps14"
FT                   /number=1
FT   intron          9181..9273
FT                   /gene="rps14"
FT                   /number=1
FT   exon            9274..9399
FT                   /gene="rps14"
FT                   /number=2
FT   tRNA            9421..9493
FT                   /gene="tRNA-Phe (GAA)"
FT                   /product="transfer RNA-Phe (GAA)"
FT                   /anticodon=(pos:9454..9456,aa:Phe)
FT   tRNA            9495..9566
FT                   /gene="tRNA-Cys (GCA)"
FT                   /product="transfer RNA-Cys (GCA)"
FT                   /anticodon=(pos:9527..9529,aa:Cys)
FT   CDS             join(9729..9928,10028..10180,10281..10354,10457..10587,
FT                   10867..11016)
FT                   /transl_table=11
FT                   /gene="rps2"
FT                   /product="ribosomal protein S2"
FT                   /db_xref="GOA:P24352"
FT                   /db_xref="InterPro:IPR001865"
FT                   /db_xref="InterPro:IPR005706"
FT                   /db_xref="InterPro:IPR018130"
FT                   /db_xref="InterPro:IPR023591"
FT                   /db_xref="UniProtKB/Swiss-Prot:P24352"
FT                   /protein_id="CAC24580.1"
FT                   /translation="MFNDKIIKEMFFARLHLGHFSTKWNPKMKKYVFCKQNGKYIIDLI
FT                   QTVYYLKKVCNFIKKLSIEGKKILFVSARMLIVDKLKHFANVTKSFYITEDWLGGTFTN
FT                   WITTKGCIDKLNYYSVDGLKLYDSLTKRERLISRKQQSKLAKYYFGIKQMKKIPDVVFL
FT                   IGQSDLKKAIGECLKLNVPTISILDTDCDPTMTNFFIPANDDSISSIFFILDFVKYYML
FT                   KGGKKISKRLVFN"
FT   exon            9729..9928
FT                   /gene="rps2"
FT                   /number=1
FT   intron          9929..10027
FT                   /gene="rps2"
FT                   /number=1
FT   exon            10028..10180
FT                   /gene="rps2"
FT                   /number=2
FT   intron          10181..10280
FT                   /gene="rps2"
FT                   /number=2
FT   exon            10281..10354
FT                   /gene="rps2"
FT                   /number=3
FT   intron          10355..10456
FT                   /gene="rps2"
FT                   /number=3
FT   exon            10457..10587
FT                   /gene="rps2"
FT                   /number=4
FT   intron          10588..10866
FT                   /gene="rps2"
FT                   /number=4
FT   exon            10867..11016
FT                   /gene="rps2"
FT                   /number=5
FT   CDS             11107..11280
FT                   /transl_table=11
FT                   /product="hypothetical protein"
FT                   /note="ORF57"
FT                   /db_xref="GOA:P34774"
FT                   /db_xref="UniProtKB/Swiss-Prot:P34774"
FT                   /protein_id="CAC24581.1"
FT                   /translation="MFYFRDFNMVVKQEEGSTLFFNMYKYILKKLKRFSLYIFNIIKYV
FT                   IIFVVYLINKSF"
FT   CDS             11316..11804
FT                   /transl_table=11
FT                   /product="hypothetical protein"
FT                   /note="ORF162"
FT                   /db_xref="GOA:P34775"
FT                   /db_xref="InterPro:IPR006851"
FT                   /db_xref="UniProtKB/Swiss-Prot:P34775"
FT                   /protein_id="CAC24582.1"
FT                   /translation="MVFICLYFEVHGIYNKNEKLFDRIYCNSNGHILEVCRKLKTQDFW
FT                   FSEFGDKPYYFFSNKVSTYCKIGGNDIGEFEYYLLDIFLYGPLKFKVNDIYDFNMIGAL
FT                   ERRQRYSEMIEREKKNKNKFKIVFYFFQKKYKLLLENRFLVKERLTTKNNLIVYIWYW"
FT   CDS             join(11933..11965,12070..12168,12700..12706,12924..13012,
FT                   13116..13224,13556..13605)
FT                   /transl_table=11
FT                   /gene="rps9"
FT                   /product="ribosomal protein S9"
FT                   /db_xref="GOA:P58135"
FT                   /db_xref="InterPro:IPR000754"
FT                   /db_xref="InterPro:IPR014721"
FT                   /db_xref="InterPro:IPR020568"
FT                   /db_xref="InterPro:IPR020574"
FT                   /db_xref="InterPro:IPR023035"
FT                   /db_xref="UniProtKB/Swiss-Prot:P58135"
FT                   /protein_id="CAC24583.1"
FT                   /translation="MIFKFFEAIGKRKCSIAKISLFSTVKYNCGVININGKHAYEYLQK
FT                   NCNPFDFLKIKNYNVCIYVKGGGLIGQAEAIKLAISRALKSFLRKKKIKKLKDFGFLTR
FT                   NSSCKERRKYGLKKARKAPQYSKR"
FT   exon            11933..11965
FT                   /gene="rps9"
FT                   /number=1
FT   intron          11966..12069
FT                   /gene="rps9"
FT                   /number=1
FT   exon            12070..12168
FT                   /gene="rps9"
FT                   /number=2
FT   intron          12169..12699
FT                   /gene="rps9"
FT                   /number=2
FT   exon            12700..12706
FT                   /gene="rps9"
FT                   /number=3
FT   intron          12707..12923
FT                   /gene="rps9"
FT                   /number=3
FT   exon            12924..13012
FT                   /gene="rps9"
FT                   /number=4
FT   intron          13013..13115
FT                   /gene="rps9"
FT                   /number=4
FT   exon            13116..13224
FT                   /gene="rps9"
FT                   /number=5
FT   intron          13225..13555
FT                   /gene="rps9"
FT                   /number=5
FT   exon            13556..13605
FT                   /gene="rps9"
FT                   /number=6
FT   CDS             13732..14109
FT                   /transl_table=11
FT                   /gene="rps12"
FT                   /product="ribosomal protein S12"
FT                   /db_xref="GOA:P46308"
FT                   /db_xref="InterPro:IPR005679"
FT                   /db_xref="InterPro:IPR006032"
FT                   /db_xref="InterPro:IPR012340"
FT                   /db_xref="InterPro:IPR016027"
FT                   /db_xref="UniProtKB/Swiss-Prot:P46308"
FT                   /protein_id="CAC24584.1"
FT                   /translation="MSTIQQLVRKRRKKIKKKKKLAALDSCPQKKCICLKVHTITPKKP
FT                   NSALRKVTRVKIISISKMFTTAYIPGIGHNLQEHSMVLIRGGRVKDLPGVKYKVIRGCL
FT                   DAAGVKNRKNGRSKYGVKRPK"
FT   CDS             14440..14817
FT                   /transl_table=11
FT                   /product="hypothetical protein"
FT                   /note="ORF125a"
FT                   /db_xref="GOA:Q31673"
FT                   /db_xref="UniProtKB/Swiss-Prot:Q31673"
FT                   /protein_id="CAC24585.1"
FT                   /translation="MINFGMDIQILLSIIHKFYKIIFTPVNLSLFFCFLVLYMIYSYVK
FT                   DKKSKRYFDYRVNLYIVIGFWTRFGIRFGIRFLIFILKYIFYFIFDILCYIYWFIFSIF
FT                   LSLIFNIFIYVKIILLYIVFN"
FT   CDS             14857..15720
FT                   /transl_table=11
FT                   /product="hypothetical protein"
FT                   /note="ORF287"
FT                   /db_xref="GOA:P34776"
FT                   /db_xref="InterPro:IPR006851"
FT                   /db_xref="UniProtKB/Swiss-Prot:P34776"
FT                   /protein_id="CAC24586.1"
FT                   /translation="MFFICFNKKSNVVGLQISKCSGEFCIYREPKDKTYWNNFYYMSFY
FT                   VNNKKVGVNCNITDIEYSLLDIFLHGPFQVNLSEYLNVCDCVNKRFLKYERMLKEKVVN
FT                   GININFSLCENKNSLVFLDNYNLQEYLGPNNVLYVFVNSVLMDKKYFSREIRNKDFWNE
FT                   WRCTKMPLYVNSKRVGKFYYYSEYVLHSLPGEEPNVLEYFVLDLFLFGPVEIEVSEYEK
FT                   RTKQREYNTSLYLYLYKMDLISGVNIIFDEKTTDYSKILQTQFQTYHNLDDDRILNVCV
FT                   ITRMRL"
FT   CDS             16082..16564
FT                   /transl_table=11
FT                   /product="hypothetical protein"
FT                   /note="ORF160"
FT                   /db_xref="GOA:P34777"
FT                   /db_xref="UniProtKB/Swiss-Prot:P34777"
FT                   /protein_id="CAC24587.1"
FT                   /translation="MNSSVFIRNARYRCYNYILNFIKFRQSNKPKKISKYKKGKEIKPF
FT                   DSNNKFHKNRRYWINKQVAIRKMEKEMMLYLLKNKEPLSKEKKIRMKKIRLILKKLIYK
FT                   KVKTKRQKFKFFKKNKLALNFKRKRYVNVLGRIVPKRFTKLKSKEQAFYFEIYVIY"
FT   tRNA            17018..17091
FT                   /gene="tRNA-Pro (UGG)"
FT                   /product="transfer RNA-Pro (UGG)"
FT                   /anticodon=(pos:17052..17054,aa:Pro)
FT   tRNA            17099..17184
FT                   /gene="tRNA-Ser (UGA)"
FT                   /product="transfer RNA-Ser (UGA)"
FT                   /anticodon=(pos:17133..17135,aa:Ser)
FT   CDS             complement(17294..17806)
FT                   /transl_table=11
FT                   /gene="ycf67"
FT                   /product="hypothetical protein"
FT                   /db_xref="GOA:P34778"
FT                   /db_xref="InterPro:IPR011261"
FT                   /db_xref="InterPro:IPR011262"
FT                   /db_xref="UniProtKB/Swiss-Prot:P34778"
FT                   /protein_id="CAC24588.1"
FT                   /translation="MTITNIKFFISKSKSKHPKKLKIFHPVNEFFDIEEIKENLSNICI
FT                   NLKKLRFKFNPKNNKEKKTFIILNSFNKKSFSAKDIIIPSTSNLKIVNLKEHLFNKISQ
FT                   KINLKVLIKIENNENYFYNPIKRINFILEKNNNIGKYIILDLNSDININPFKAFIESLK
FT                   YLNLNNT"
FT   CDS             complement(17918..18121)
FT                   /codon_start=1
FT                   /transl_table=11
FT                   /product="hypothetical protein"
FT                   /note="ORF67"
FT                   /db_xref="GOA:P34778"
FT                   /db_xref="InterPro:IPR011261"
FT                   /db_xref="InterPro:IPR011262"
FT                   /db_xref="UniProtKB/Swiss-Prot:P34778"
FT                   /protein_id="CAC24589.1"
FT                   /translation="MNLNNSQFFFNYQIKKINLKYIKIYILRNKKFKNQNINFLKIKPF
FT                   NCPNYNFFGNEIRRSLLLNIFR"
FT   CDS             complement(18245..18598)
FT                   /transl_table=11
FT                   /gene="rpl20"
FT                   /product="ribosomal protein L20"
FT                   /db_xref="GOA:P34769"
FT                   /db_xref="InterPro:IPR005813"
FT                   /db_xref="UniProtKB/Swiss-Prot:P34769"
FT                   /protein_id="CAC24590.1"
FT                   /translation="MIRIKDNFKNYKKHKKILKLSKGFIGSNSKIFKISNQKIMKALYF
FT                   SFSDRKKKKRSNKKIWINRINYFLKNYFFNNFNYNKIINKIKLNKICINKKILSEIIIN
FT                   DYKTIYKLKNMLT"
FT   tRNA            18699..18771
FT                   /gene="tRNA-Asp (GUC)"
FT                   /product="transfer RNA-Asp (GUC)"
FT                   /anticodon=(pos:18732..18734,aa:Asp)
FT   tRNA            18790..18862
FT                   /gene="tRNA-Lys (UUU)"
FT                   /product="transfer RNA-Lys (UUU)"
FT                   /anticodon=(pos:18823..18825,aa:Lys)
FT   CDS             18962..19309
FT                   /transl_table=11
FT                   /gene="rpl22"
FT                   /product="ribosomal protein L22"
FT                   /db_xref="GOA:P34770"
FT                   /db_xref="InterPro:IPR001063"
FT                   /db_xref="InterPro:IPR005727"
FT                   /db_xref="InterPro:IPR018260"
FT                   /db_xref="UniProtKB/Swiss-Prot:P34770"
FT                   /protein_id="CAC24591.1"
FT                   /translation="MDNKKYKRACVMVRNIKISVVKVRRILDHVRKYSLRNALMLLEFL
FT                   PYKGSLVIYKAIKSSYFNYKNFWDFNVTLDNLYITKAKADSGPMLKRSCPHSRGKAFPI
FT                   RKRTCHITSMI"
FT   CDS             19679..19891
FT                   /transl_table=11
FT                   /product="hypothetical protein"
FT                   /note="ORF70"
FT                   /db_xref="GOA:P34779"
FT                   /db_xref="UniProtKB/Swiss-Prot:P34779"
FT                   /protein_id="CAC24592.1"
FT                   /translation="MIMLIINYIYVINNCIYYKFLLSYLYLYCTVSNWKKYLIFFIKLE
FT                   DIKVIYLILYKLGYNIINELFFRGK"
FT   CDS             join(20031..20144,20258..20404,20508..20543)
FT                   /transl_table=11
FT                   /gene="rpl23"
FT                   /product="ribosomal protein L23"
FT                   /db_xref="GOA:P34771"
FT                   /db_xref="InterPro:IPR001014"
FT                   /db_xref="InterPro:IPR012677"
FT                   /db_xref="InterPro:IPR012678"
FT                   /db_xref="InterPro:IPR013025"
FT                   /db_xref="UniProtKB/Swiss-Prot:P34771"
FT                   /protein_id="CAC24593.1"
FT                   /translation="MLNFVRIFLPFLKYQVFTDKTNDLLKYNIYVFDVDKKLNKLQIKN
FT                   IIEYIFNIKIYSINTYIKNNKYCCFNKIKGLKTNYKRAFIRLKSVNIIPYFSC"
FT   exon            20031..20144
FT                   /gene="rpl23"
FT                   /number=1
FT   intron          20145..20257
FT                   /gene="rpl23"
FT                   /number=1
FT   exon            20258..20404
FT                   /gene="rpl23"
FT                   /number=2
FT   intron          20405..20507
FT                   /gene="rpl23"
FT                   /number=2
FT   exon            20508..20543
FT                   /gene="rpl23"
FT                   /number=3
FT   CDS             20661..20978
FT                   /transl_table=11
FT                   /product="hypothetical protein"
FT                   /note="ORF105"
FT                   /db_xref="GOA:P34780"
FT                   /db_xref="UniProtKB/Swiss-Prot:P34780"
FT                   /protein_id="CAC24594.1"
FT                   /translation="MFFDLYEIILYILFFCVIFYGFLSFIELFYYLRDPRKRKKIIYII
FT                   IYIFCFLILMYILLIMDSYFIVNIIEFYQKYENGFKFFDNINRVILMHLEKGFNFFKSL
FT                   F"
FT   CDS             21362..21592
FT                   /transl_table=11
FT                   /product="hypothetical protein"
FT                   /note="ORF76"
FT                   /db_xref="GOA:P34781"
FT                   /db_xref="UniProtKB/Swiss-Prot:P34781"
FT                   /protein_id="CAC24595.1"
FT                   /translation="MNRKDIKDILIKLLVIHACVTFVFAITFLMCNVEAAIILKSLSIF
FT                   TKCKYFYDNIYIIFYNIFYCIKLYFINFFVF"
FT   CDS             21886..22710
FT                   /transl_table=11
FT                   /gene="rpl2"
FT                   /product="ribosomal protein L2"
FT                   /db_xref="GOA:P34768"
FT                   /db_xref="InterPro:IPR002171"
FT                   /db_xref="InterPro:IPR005880"
FT                   /db_xref="InterPro:IPR008991"
FT                   /db_xref="InterPro:IPR012340"
FT                   /db_xref="InterPro:IPR014722"
FT                   /db_xref="InterPro:IPR014726"
FT                   /db_xref="InterPro:IPR016027"
FT                   /db_xref="InterPro:IPR022666"
FT                   /db_xref="InterPro:IPR022669"
FT                   /db_xref="InterPro:IPR022671"
FT                   /db_xref="UniProtKB/Swiss-Prot:P34768"
FT                   /protein_id="CAC24596.1"
FT                   /translation="MVVRIYNPCTPGTRHRSVNDFSGVANSKYRKNLSFFLHRSKGRNN
FT                   RGVITNRNLGGGHKRLFRKIEFKRDKFSIFGKVLSIEYDPNRSSRIALVIYSDGIKRYI
FT                   IQPLNLVIGNKIISDFHTTIDIGNALPVNFIPLGTLVHNVEFKPGNGGKIARAAGAFSK
FT                   IIAKDKNFVSLSMPSGETRLIENSCWATIGQVGNLDFYNVILGKAGRNRWLGNNPSVRG
FT                   IAMNPCDHPHGGGEGRSPIGRSKPLTPWGKIALGKRTRKPKRYSNKYILSRK"
FT   CDS             join(22783..22860,22963..23091,23198..23347)
FT                   /transl_table=11
FT                   /gene="rps19"
FT                   /product="ribosomal protein S19"
FT                   /db_xref="GOA:P34772"
FT                   /db_xref="InterPro:IPR002222"
FT                   /db_xref="InterPro:IPR005732"
FT                   /db_xref="InterPro:IPR020934"
FT                   /db_xref="InterPro:IPR023575"
FT                   /db_xref="UniProtKB/Swiss-Prot:P34772"
FT                   /protein_id="CAC24597.1"
FT                   /translation="MSRSSKKSPFISYRLFNTIDKMNLKNLKQLVFTKSRSSTVFPSMV
FT                   GHNISVYNGKNYVPFLILNQMISSKLGEFSRTRNFRGHKGINKKLIKKSSKKVTKNKKS
FT                   IKKNIKTTSKKFKK"
FT   exon            22783..22860
FT                   /gene="rps19"
FT                   /number=1
FT   intron          22861..22962
FT                   /gene="rps19"
FT                   /number=1
FT   exon            22963..23091
FT                   /gene="rps19"
FT                   /number=2
FT   intron          23092..23197
FT                   /gene="rps19"
FT                   /number=2
FT   exon            23198..23347
FT                   /gene="rps19"
FT                   /number=3
FT   CDS             join(24090..24135,24587..25153,25259..25305)
FT                   /transl_table=11
FT                   /gene="rps3"
FT                   /product="ribosomal protein S3"
FT                   /db_xref="GOA:P58133"
FT                   /db_xref="InterPro:IPR001351"
FT                   /db_xref="InterPro:IPR005704"
FT                   /db_xref="InterPro:IPR009019"
FT                   /db_xref="InterPro:IPR015946"
FT                   /db_xref="InterPro:IPR018280"
FT                   /db_xref="UniProtKB/Swiss-Prot:P58133"
FT                   /protein_id="CAC24598.1"
FT                   /translation="MGQKTNPNGLRFGKFKKHFSCWYTENKNYSHFVKQDIFIRKFLME
FT                   KIKNVFISLIEIEKDNKETVIFIHYLNFSKFNKVETNSEKNEINLFKLKNLLLKSLNSF
FT                   FNVKINFNEFIIKLIEIENPILDVRFIANDIRYKLEKRMNFRKIVNSTIANIINKGIKG
FT                   IKIKLSGRLNDAEMAREESFREGKVPLNTLKANIDYFHCTAKTLSGSLGIKVWLNK"
FT   exon            24090..24135
FT                   /gene="rps3"
FT                   /number=1
FT   intron          24136..24586
FT                   /gene="rps3"
FT                   /number=1
FT   exon            24587..25153
FT                   /gene="rps3"
FT                   /number=2
FT   intron          25154..25258
FT                   /gene="rps3"
FT                   /number=2
FT   exon            25259..25305
FT                   /gene="rps3"
FT                   /number=3
FT   CDS             join(25425..25489,25790..25792,25898..26516,26838..26855,
FT                   27192..28046)
FT                   /transl_table=11
FT                   /product="hypothetical protein"
FT                   /note="ORF519"
FT                   /note="homology to ORF516 of Euglena cpDNA"
FT                   /db_xref="GOA:P58145"
FT                   /db_xref="UniProtKB/Swiss-Prot:P58145"
FT                   /protein_id="CAC24599.1"
FT                   /translation="MFSNYLLSFSYRLNWDFIKWNLVDNIISLFHHEIHILSKNLNFRS
FT                   IKKKQHLLFKSFYTRFVSVRDSVDNNFFFKSNIISSKEKFFIVFFLCYKRNFFYNLFFY
FT                   NIEIINLSFKFNFFLFYKFCFNNLVKFVMYPFLELKTENFVFNFNFYTNLYDIFLNFKK
FT                   ILLKNFMKLYYFTINFNNKFNYMNKKWLYKNLTFNINFLKYFLKLNNFIFNGSILFFIF
FT                   NFMFNGLKSFIQRKCFMNNEFIYVSSLKNIYFFFKSYNEFNICINYLIYFLKYKGINFN
FT                   FINDHVKNFLTNGLTFNFIKFFNFGYKFLFKLNEKDINYYKFNIKTLIKNFYIKNIFYT
FT                   ICLINNKIKNWLDKYFLFVNKKYLFLELDIFISKLLWIKIKKYHPKKSNIWIYSKYWKN
FT                   FSGIWKFFIINNISGKMIFLKYHYDFNNYLLYLKSNYSGTFSYLYTFNLYNSNKKKNFL
FT                   FEKFKYKFFPKFLDLYITQKGQCYICKKHIYSKKFKIIKLKFDNNKFSKNIYLLHFYCN
FT                   FI"
FT   exon            25425..25489
FT                   /number=1
FT                   /note="ORF519"
FT   intron          25490..25789
FT                   /number=1
FT                   /note="ORF519"
FT   exon            25790..25792
FT                   /number=2
FT                   /note="ORF519"
FT   intron          25793..25897
FT                   /number=2
FT                   /note="ORF519"
FT   exon            25898..26516
FT                   /number=3
FT                   /note="ORF519"
FT   intron          26517..26837
FT                   /number=3
FT                   /note="ORF519"
FT   exon            26838..26855
FT                   /number=4
FT                   /note="ORF519"
FT   intron          26856..27191
FT                   /number=4
FT                   /note="ORF519"
FT   exon            27192..28046
FT                   /number=5
FT                   /note="ORF519"
FT   CDS             join(28085..28150,28254..28281,28608..28655,28751..29010)
FT                   /transl_table=11
FT                   /gene="rpl16"
FT                   /product="ribosomal protein L16"
FT                   /db_xref="GOA:P58140"
FT                   /db_xref="InterPro:IPR000114"
FT                   /db_xref="InterPro:IPR016180"
FT                   /db_xref="InterPro:IPR020798"
FT                   /db_xref="UniProtKB/Swiss-Prot:P58140"
FT                   /protein_id="CAC24600.1"
FT                   /translation="MLKPKKTKFHKYHRGKIKGKIYDNVNFGEFALQSLEFGWITSKQI
FT                   EAIRKVITRYSKKGGKLWIRIFPDKPITFRPAETRMGSGKGNVEYWVAVIKPGKIICEI
FT                   SGIPNSISKYCLKIAGYKLPVKTKILYKN"
FT   exon            28085..28150
FT                   /gene="rpl16"
FT                   /number=1
FT   intron          28151..28253
FT                   /gene="rpl16"
FT                   /number=1
FT   exon            28254..28281
FT                   /gene="rpl16"
FT                   /number=2
FT   intron          28282..28607
FT                   /gene="rpl16"
FT                   /number=2
FT   exon            28608..28655
FT                   /gene="rpl16"
FT                   /number=3
FT   intron          28656..28750
FT                   /gene="rpl16"
FT                   /number=3
FT   exon            28751..29010
FT                   /gene="rpl16"
FT                   /number=4
FT   mRNA            join(29072..29200,29304..29543)
FT                   /gene="rpl14"
FT   CDS             join(29072..29200,29304..29543)
FT                   /transl_table=11
FT                   /gene="rpl14"
FT                   /product="ribosomal protein L14"
FT                   /db_xref="GOA:P58139"
FT                   /db_xref="InterPro:IPR000218"
FT                   /db_xref="InterPro:IPR005745"
FT                   /db_xref="InterPro:IPR023571"
FT                   /db_xref="UniProtKB/Swiss-Prot:P58139"
FT                   /protein_id="CAC24601.1"
FT                   /translation="MIQTQTYLNVSDNSGAKKIMCISIISTKRKYAKIGDTIIAVVKKA
FT                   SPNKIIKKSMIVKALIIRTTKPLYRKHNNMYISFNENAAIIINTDNTLKGTNIFGPVPR
FT                   ELMNIGFTNLNSTAKLII"
FT   exon            29072..29200
FT                   /gene="rpl14"
FT                   /number=1
FT   intron          29201..29303
FT                   /gene="rpl14"
FT                   /number=1
FT   exon            29304..29543
FT                   /gene="rpl14"
FT                   /number=2
FT   CDS             29718..30095
FT                   /transl_table=11
FT                   /product="hypothetical protein"
FT                   /note="ORF125b"
FT                   /db_xref="GOA:P58146"
FT                   /db_xref="UniProtKB/Swiss-Prot:P58146"
FT                   /protein_id="CAC24602.1"
FT                   /translation="MKKRRGPSEDENPRPEKLFTQKVFDYISRVILKYFKKTYKFIIYI
FT                   LKNLTLFKILYKCFPYIKNFILKIDKIFFHVLIKSINFIKYIPQLIHDKIFEFFWFILK
FT                   IFQILIFVKIFKYVIKKFIIY"
FT   CDS             30165..30956
FT                   /transl_table=11
FT                   /product="hypothetical protein"
FT                   /note="ORF263"
FT                   /db_xref="GOA:P58147"
FT                   /db_xref="InterPro:IPR006851"
FT                   /db_xref="UniProtKB/Swiss-Prot:P58147"
FT                   /protein_id="CAC24603.1"
FT                   /translation="MYKTKIFYKSGLFLHGRRYIYRKPKETNYWKNYIIVPLYINDKEV
FT                   GIDKTISEPEYILLDIILYGPLKIKLSEYFNLNNKIIDRTTTYKKLLEKNTIYGINFNF
FT                   TFPILLNFKDSENKYQLKEYLDFNNILQIYLIENKKYIYRELRSKFDWDEYNVLKIRLY
FT                   VNHKSVIFIKDKYLEEPTELEYIVLDLFLLGPLEKEYSENYKIIYLINERNKRYKDMYD
FT                   MGEIYGINIRFDKLDYFKFLNSEYSTEERIYEKILFIYIIT"
FT   CDS             join(31281..31370,31479..31805)
FT                   /transl_table=11
FT                   /gene="rpl12"
FT                   /product="ribosomal protein L12"
FT                   /db_xref="GOA:P58138"
FT                   /db_xref="InterPro:IPR000206"
FT                   /db_xref="InterPro:IPR013823"
FT                   /db_xref="InterPro:IPR014719"
FT                   /db_xref="UniProtKB/Swiss-Prot:P58138"
FT                   /protein_id="CAC24604.1"
FT                   /translation="MDKLSEFCSKFVENVMKMTVNQLNKVTKELAKKITIDSNFKSVTD
FT                   NNSVIESSKEITENKVIEKLEFNIILESFISSQRIKLIKTLRDLISIGLKEAKDLIETL
FT                   PKTIYEGVSKEFAEETKKTLEESGASVIITENII"
FT   exon            31281..31370
FT                   /gene="rpl12"
FT                   /number=1
FT   intron          31371..31478
FT                   /gene="rpl12"
FT                   /number=1
FT   exon            31479..31805
FT                   /gene="rpl12"
FT                   /number=2
FT   CDS             31811..32179
FT                   /transl_table=11
FT                   /product="hypothetical protein"
FT                   /note="ORF122"
FT                   /db_xref="GOA:P58148"
FT                   /db_xref="UniProtKB/Swiss-Prot:P58148"
FT                   /protein_id="CAC24605.1"
FT                   /translation="MMNINSSFNNDGTQDPKKDLILSNSNENEYDYIIKLIYENLYNIC
FT                   FSINFVLKKIYLDKFVYKYLPYIEIFLKMNKEKCCCRLKKFFEKDKIKLYKIYHKFKNF
FT                   LTLNFSNSFTYMIKINIY"
FT   CDS             32305..33066
FT                   /transl_table=11
FT                   /product="hypothetical protein"
FT                   /note="ORF253"
FT                   /db_xref="GOA:P58149"
FT                   /db_xref="InterPro:IPR006851"
FT                   /db_xref="UniProtKB/Swiss-Prot:P58149"
FT                   /protein_id="CAC24606.1"
FT                   /translation="MYIYRKPYEQNYWNNFILLSLYVNNKRVGVNKNITKLEYILLDIF
FT                   LHGPLHTEFINYLEITNYINNRTYLYEKMLKEKSVNAINIILPPVMHTASFEYNYEIIE
FT                   DLDSNKILNIYILNNKCYYCRKLKDDSYWEKFPFNEIPIFVNDKKVGLRLKTDKLKTTK
FT                   NLTKVEYYLLDIFWFGPLKIEASEHYEKIMRQIKDRNKKYMCLYYEKIINGINIIFNIS
FT                   NNIEYKKFLNNDYSIKEMINVEHILTIYVLT"
FT   CDS             33196..33831
FT                   /transl_table=11
FT                   /product="hypothetical protein"
FT                   /note="ORF211"
FT                   /db_xref="GOA:P14758"
FT                   /db_xref="InterPro:IPR006851"
FT                   /db_xref="UniProtKB/Swiss-Prot:P14758"
FT                   /protein_id="CAC24607.1"
FT                   /translation="MFIYYINMKTEKTNYIEILIIKLIFFILTPIKIIFFIAKKIIKNP
FT                   IIYRFIFKYLLYMQNKIIIINNKEYFYRIPKKKEYWEWFSAKPLYVNGKLINEIKTKEQ
FT                   RINFSLGKMIIKESESLTELEYVLLDLFWFGPFQMKYQNILRQNDIIIKKGVKNIKKIF
FT                   QENNKFKGINLIFQKTDICKIYSGKFYTYERITEDNILLIYVFIKNKD"
FT   CDS             33982..34485
FT                   /transl_table=11
FT                   /product="hypothetical protein"
FT                   /note="ORF167"
FT                   /db_xref="GOA:P14759"
FT                   /db_xref="InterPro:IPR006851"
FT                   /db_xref="UniProtKB/Swiss-Prot:P14759"
FT                   /protein_id="CAC24608.1"
FT                   /translation="MNSNEIKAILEKIKKKLTNQVNKIKNIFIYIIYLKEYLNQLYEKK
FT                   YFYREINDENYWKKYSNIEIYINGKKIGTSENINKSEYILLDLFMNGPIKININKKDKI
FT                   YEITNIRKLRYLMLLYLGIVSKINIVFQQITPPTLNYEKNYKTEEIVDNYFVLHVYVWN
FT                   EIKK"
FT   CDS             34561..35097
FT                   /transl_table=11
FT                   /gene="rps7"
FT                   /product="ribosomal protein S7"
FT                   /db_xref="GOA:P14760"
FT                   /db_xref="InterPro:IPR000235"
FT                   /db_xref="InterPro:IPR005717"
FT                   /db_xref="InterPro:IPR020606"
FT                   /db_xref="InterPro:IPR023798"
FT                   /db_xref="UniProtKB/Swiss-Prot:P14760"
FT                   /protein_id="CAC24609.1"
FT                   /translation="MSTRKLQKRKILPNDSIYNSLLVSQTINKILSKGKKNIARYIFYK
FT                   SMQNIEKIKNENPLDIFKKAVDNATPSIELRTQKRKKGQISKISIKTKLERRNKIALKF
FT                   IINSAKKRSEKNIIQKLQGEILDAYNNTGAAVQKKEEIEKSKSPVNNNKKFISKNKKSK
FT                   NKKQKKRLKRKKNIY"
FT   CDS             join(35276..35700,35800..36529,36639..36713)
FT                   /transl_table=11
FT                   /gene="tufA"
FT                   /product="translation elongation factor"
FT                   /db_xref="GOA:P14634"
FT                   /db_xref="InterPro:IPR000795"
FT                   /db_xref="InterPro:IPR004160"
FT                   /db_xref="InterPro:IPR004161"
FT                   /db_xref="InterPro:IPR004541"
FT                   /db_xref="InterPro:IPR005225"
FT                   /db_xref="InterPro:IPR009000"
FT                   /db_xref="InterPro:IPR009001"
FT                   /db_xref="UniProtKB/Swiss-Prot:P14634"
FT                   /protein_id="CAC24610.1"
FT                   /translation="MSRQKFERIKPHINIGTIGHVDHGKTTLTAAITMALSVTGNTKSK
FT                   KYEEIDSSPEEKARGITINTAHVEYETKNRHYAHVDCPGHADYIKNMITGAAQMDGAIL
FT                   VISATDGPMPQTKEHILLAKQVGVPNLVVFLNKEDQIDDNELLELIELEIRETLNNYEF
FT                   PGDEIPIITGSALLAIEALNKNPKIIKGENKWVDKILDLMDKIDSYIPTPIRDTDKDFL
FT                   LAIEDVLSITGRGTVATGRIERGKIKVGETVELIGLKNIKSTTITGLEMFQKSLDEAIA
FT                   GDNVGVLLRGIQKNEVERGMVIAKPGTIQPHIKFNSQVYILTKEEGGRHTPFFEGYKPQ
FT                   FYVRTTDVTGKIESFKSDDGTTVQMVMPGDKIKMIVELVQPIAIEKGMRFAIREGGKTV
FT                   GAGVIINIID"
FT   exon            35276..35700
FT                   /gene="tufA"
FT                   /number=1
FT   intron          35701..35799
FT                   /gene="tufA"
FT                   /number=1
FT   exon            35800..36529
FT                   /gene="tufA"
FT                   /number=2
FT   intron          36530..36638
FT                   /gene="tufA"
FT                   /number=2
FT   exon            36639..36713
FT                   /gene="tufA"
FT                   /number=3
FT   tRNA            36772..36843
FT                   /gene="tRNA-Gln (UUG)"
FT                   /product="transfer RNA-Gln (UUG)"
FT                   /anticodon=(pos:36804..36806,aa:Gln)
FT   tRNA            36853..36943
FT                   /gene="tRNA-Ser (GCU)"
FT                   /product="transfer RNA-Ser (GCU)"
FT                   /anticodon=(pos:36887..36889,aa:Ser)
FT   tRNA            complement(36990..37061)
FT                   /gene="tRNA-Gly (GCC)"
FT                   /product="transfer RNA-Gly (GCC)"
FT                   /anticodon=(pos:37027..37029,aa:Gly)
FT   tRNA            complement(37073..37146)
FT                   /gene="tRNA-fMet (CAU)"
FT                   /product="transfer RNA-fMet (CAU)"
FT                   /anticodon=(pos:37110..37112,aa:Met)
FT   tRNA            complement(37191..37262)
FT                   /gene="tRNA-Thr (UGU)"
FT                   /product="transfer RNA-Thr (UGU)"
FT                   /anticodon=(pos:37228..37230,aa:Thr)
FT   tRNA            37311..37382
FT                   /gene="tRNA-Arg (UCU)"
FT                   /product="transfer RNA-Arg (UCU)"
FT                   /anticodon=(pos:37343..37345,aa:Arg)
FT   tRNA            complement(37398..37479)
FT                   /gene="tRNA-Leu (UAA)"
FT                   /product="transfer RNA-Leu (UAA)"
FT                   /anticodon=(pos:37444..37446,aa:Leu)
FT   CDS             complement(37500..38870)
FT                   /transl_table=11
FT                   /gene="ycf13"
FT                   /product="hypothetical protein"
FT                   /db_xref="GOA:P14761"
FT                   /db_xref="UniProtKB/Swiss-Prot:P14761"
FT                   /protein_id="CAC24611.1"
FT                   /translation="MISFSLINFSNNLSWDKVTNLIFKLQKRLFKVSYVYDRKKLYVLQ
FT                   KIIVQLNYSRLLAIKLVNHSVFNENLPGVDGYVSLNFYESFELNEFLKYNWNNWIFQNL
FT                   KKVSLFDNDGKIIVKKVPVISDRVWCYLVKFAIEPVHEALFHPFNLGYRSQYFIYEIQE
FT                   LILLNLSKFSFGSKKRVLKLDLSQNFCINNYSFLMEKLIAPRCIKLGIFKLLEKGFVLE
FT                   FSNNCIFNKVDFSSLLLNIFLNGIEKLHNCIRYGYFLLFFLNPIDNEKELLSKIYLFLS
FT                   KLDLKFNISEIELSSIINGFDFLGWHFKFSYKSYNNLCIFPSFDNYNKFLTRIKVIINN
FT                   SNYGSIIKASKIYPIVKDWKEYHKYSDLFDLNYSLCFIKKRAFKIFKSESKQDFYSSKS
FT                   LLLKCFSVFNIFNKDLKNLYNKFFKPLNFRHLVFLFNRGGEGFKYFYFCIHCGVILL"
FT   tRNA            38956..39035
FT                   /gene="tRNA-Leu (CAA)"
FT                   /product="transfer RNA-Leu (CAA)"
FT                   /anticodon=(pos:38990..38992,aa:Leu)
FT   tRNA            complement(39084..39156)
FT                   /gene="tRNA-Ala (UGC)"
FT                   /product="transfer RNA-Ala (UGC)"
FT                   /anticodon=(pos:39121..39123,aa:Ala)
FT   tRNA            complement(39172..39245)
FT                   /gene="tRNA-Ile (GAU)"
FT                   /product="transfer RNA-Ile (GAU)"
FT                   /anticodon=(pos:39209..39211,aa:Ile)
FT   CDS             complement(39421..41097)
FT                   /transl_table=11
FT                   /product="hypothetical protein"
FT                   /note="ORF558"
FT                   /db_xref="GOA:P34782"
FT                   /db_xref="InterPro:IPR006851"
FT                   /db_xref="UniProtKB/Swiss-Prot:P34782"
FT                   /protein_id="CAC24612.1"
FT                   /translation="MAKNRKLPNPEDLLFWIRYQMFFFWKKVKRIHIVRKFRKFIYNFF
FT                   IFLDDLLLSSVRKVRKFSFFLIFKYKYFIINLEDFLKFIKEIFDTSVLIVSVGTRFFHE
FT                   SESQEKDSELIFNFIPEIINSDGLMGTKVLLESKKILYENENKEKDLKLIVHFIPDIIN
FT                   NNVLIGVKVLLEKKKIFYENENIKDLEFIEGSELEGQEIKSEDIEEKVVDKDYDDSEGR
FT                   VLLDESDSQAYFCREIRTREFWKQKYGNRFYYLNGHGIGGNICANDFVEFKDIKDIKKR
FT                   KKYDSNKNDILVGVRDLLREHLKEKKMNLKLSGDKRIEEYDPNFNFDNPDLISSFNSTS
FT                   TSTSTSTSSSNDLNLDSDSDDSDSDDSDSDSDSDSDSEIDYLDFNFDDSQLDEEGREIK
FT                   KKMMIKSLRLYRDFALQSMYGADFFMMETESDDDSDSDIDEFEKVKNKYKLTFDISKEI
FT                   EKDNISDFDYFLLDLFLYGPLNFKVTDICDIDQMYRVQRRERYEKMFETYKHISSIFAF
FT                   SINFIFIPSDRFISKDSLQGEFIFDEFHSMGNELKVLILYW"
FT   tRNA            complement(41248..41320)
FT                   /gene="tRNA-Val (UAC)"
FT                   /product="transfer RNA-Val (UAC)"
FT                   /anticodon=(pos:41285..41287,aa:Val)
FT                   /note="rrnC"
FT   rRNA            complement(41653..41781)
FT                   /gene="5S rRNA"
FT                   /product="5S ribosomal RNA"
FT                   /note="rrnC"
FT   rRNA            complement(41909..45043)
FT                   /gene="23S rRNA"
FT                   /product="23S ribosomal RNA"
FT                   /note="rrnC"
FT   rRNA            complement(45207..46659)
FT                   /pseudo
FT                   /gene="16S rRNA"
FT                   /product="16S ribosomal RNA"
FT                   /note="rrnC"
FT   rRNA            complement(47143..47269)
FT                   /gene="5S rRNA"
FT                   /product="5S ribosomal RNA"
FT                   /note="rrnB"
FT   rRNA            complement(47397..50390)
FT                   /gene="23S rRNA"
FT                   /product="23S ribosomal RNA"
FT                   /note="rrnB"
FT   rRNA            complement(50553..52073)
FT                   /gene="16S rRNA"
FT                   /product="16S ribosomal RNA"
FT                   /note="rrnB"
FT   tRNA            complement(52187..52259)
FT                   /gene="tRNA-Val (UAC)"
FT                   /product="transfer RNA-Val (UAC)"
FT                   /anticodon=(pos:52224..52226,aa:Val)
FT                   /note="rrnA"
FT   rRNA            complement(52551..52679)
FT                   /gene="5S rRNA"
FT                   /product="5S ribosomal RNA"
FT                   /note="rrnA"
FT   rRNA            complement(52808..55892)
FT                   /gene="23S rRNA"
FT                   /product="23S ribosomal RNA"
FT                   /note="rrnA"
FT   rRNA            complement(56055..57577)
FT                   /gene="16S rRNA"
FT                   /product="16S ribosomal RNA"
FT                   /note="rrnA"
FT   rRNA            complement(57799..59319)
FT                   /gene="16S rRNA"
FT                   /product="16S ribosomal RNA"
FT                   /note="extra 16S rRNA gene"
FT   repeat_region   59549..60245
FT                   /rpt_type=TANDEM
FT   repeat_region   60302..60393
FT                   /rpt_type=TANDEM
FT   tRNA            complement(60394..60466)
FT                   /gene="tRNA-Gly (UCC)"
FT                   /product="transfer RNA-Gly (UCC)"
FT                   /anticodon=(pos:60431..60433,aa:Gly)
FT   tRNA            complement(60478..60550)
FT                   /gene="tRNA-Glu (UUC)"
FT                   /product="transfer RNA-Glu (UUC)"
FT                   /anticodon=(pos:60514..60516,aa:Glu)
FT   tRNA            complement(60589..60661)
FT                   /gene="tRNA-Trp (CCA)"
FT                   /product="transfer RNA-Trp (CCA)"
FT                   /anticodon=(pos:60626..60628,aa:Trp)
FT   tRNA            complement(60667..60738)
FT                   /gene="tRNA-Met (CAU)"
FT                   /product="transfer RNA-Met (CAU)"
FT                   /anticodon=(pos:60704..60706,aa:Met)
FT   tRNA            complement(60749..60822)
FT                   /gene="tRNA-His (GUG)"
FT                   /product="transfer RNA-His (GUG)"
FT                   /anticodon=(pos:60787..60789,aa:His)
FT   tRNA            complement(60841..60923)
FT                   /gene="tRNA-Tyr (GUA)"
FT                   /product="transfer RNA-Tyr (GUA)"
FT                   /anticodon=(pos:60887..60889,aa:Tyr)
FT   CDS             60987..61607
FT                   /transl_table=11
FT                   /gene="rps4"
FT                   /product="ribosomal protein S4"
FT                   /db_xref="GOA:P58134"
FT                   /db_xref="InterPro:IPR001912"
FT                   /db_xref="InterPro:IPR002942"
FT                   /db_xref="InterPro:IPR005709"
FT                   /db_xref="InterPro:IPR018079"
FT                   /db_xref="InterPro:IPR022801"
FT                   /db_xref="UniProtKB/Swiss-Prot:P58134"
FT                   /protein_id="CAC24613.1"
FT                   /translation="MVRYLGPHVKVIRKLGSLRAFTKKKIKRYFKLDTKKRKLSFNKKT
FT                   SKYKIRLKEKQKLRFNFAISEKQLFNYVKKAIKLKGSSGENLLVALEMRLDNIVYRLGL
FT                   APTIISSRQLINHGHIYVDGKVVNIPSFKCKPTNNIKIKDNLVSKRIIEKNIELLDKYF
FT                   RAPSHLYFNKKKLEAKVINMVKREDIKLIINELLIIEFYSRKV"
FT   CDS             61721..62035
FT                   /transl_table=11
FT                   /product="hypothetical protein"
FT                   /note="ORF104"
FT                   /db_xref="GOA:P58150"
FT                   /db_xref="UniProtKB/Swiss-Prot:P58150"
FT                   /protein_id="CAC24614.1"
FT                   /translation="MLLNLFKFSKKLFQENFNKVKLLNHCKSFLFLGESDNKFFTNEKS
FT                   ELVFSDKRDRPFSSDRINRPFSPDKKGEPIFPDKRDRPFSPDRINRPFSPDKKGEPIFP
FT                   "
FT   repeat_region   61869..62587
FT   CDS             62152..63432
FT                   /transl_table=11
FT                   /product="hypothetical protein"
FT                   /note="ORF426"
FT                   /db_xref="GOA:P58151"
FT                   /db_xref="UniProtKB/Swiss-Prot:P58151"
FT                   /protein_id="CAC24615.1"
FT                   /translation="MDLFLQIRKVNLFFPDKRDRPFSPDRINRPFSPDKKGEPIFPDKR
FT                   DRPFSSDRINRPFSPDKKGEPIFPDKKDRPFSSDRINRPFSPDKKGEPIFPDKRDRPFS
FT                   PDKKGEYIYPDKRDRSFSPYRINRSFYQDKKGESIYLDKRDKYFFSDRKNRHFFLDKKD
FT                   EPIFTDDINKSIFLDEKDKLSYVDKKNISFSVGDGKSESVYRDKMDKFIFSNESNKSFY
FT                   LDKKDESFYLDMMNTPFYSDWRNRLFNPDKSNKSFSSNKKDESVFFDKRNKLFSADKGN
FT                   IPFSLNEKSEPVYFDKKDKFIFSDKRDKPIFSDNKDKVFFSNKENKFIFSDEKYESIFK
FT                   DRPFFIDRSKYNKPFFIDKSKYNRPFFIDKSKSNNIPFFSYQKKEPFIYRKNKPLNYQK
FT                   NKNFFYKRKRKKKLNRLFCKMAMVYIL"
FT   CDS             join(63409..63426,63520..63538,63650..63951)
FT                   /transl_table=11
FT                   /gene="rps11"
FT                   /product="ribosomal protein S11"
FT                   /db_xref="GOA:P58136"
FT                   /db_xref="InterPro:IPR001971"
FT                   /db_xref="UniProtKB/Swiss-Prot:P58136"
FT                   /protein_id="CAC24616.1"
FT                   /translation="MAMVYIKMSFHNTIVTVIDGRANVLSWCSSGVCKFKGRQKTTAFA
FT                   TKIVITRALKSVLERGFNGIDIKVSGPGFGRNVAIRAIIKMGFKVFSLKDITPLPYNGC
FT                   RPRKRRRT"
FT   exon            63409..63426
FT                   /gene="rps11"
FT                   /number=1
FT   intron          63427..63519
FT                   /gene="rps11"
FT                   /number=1
FT   exon            63520..63538
FT                   /gene="rps11"
FT                   /number=2
FT   intron          63539..63649
FT                   /gene="rps11"
FT                   /number=2
FT   exon            63650..63951
FT                   /gene="rps11"
FT                   /number=3
FT   tRNA            63975..64059
FT                   /gene="tRNA-Leu (UAG)"
FT                   /product="transfer RNA (UAG)"
FT                   /anticodon=(pos:64010..64012,aa:Leu)
FT   tRNA            complement(64095..64168)
FT                   /gene="tRNA-Arg (ACG)"
FT                   /product="transfer RNA-Arg (ACG)"
FT                   /anticodon=(pos:64132..64134,aa:Arg)
FT   tRNA            complement(64171..64242)
FT                   /gene="tRNA-Asn (GUU)"
FT                   /product="transfer RNA-Asn (GUU)"
FT                   /anticodon=(pos:64208..64210,aa:Asn)
FT   CDS             complement(join(64345..65704,66198..66481,67073..67882))
FT                   /transl_table=11
FT                   /gene="rpoC2"
FT                   /product="RNA polymerase subunit"
FT                   /db_xref="GOA:P58132"
FT                   /db_xref="InterPro:IPR007081"
FT                   /db_xref="InterPro:IPR007083"
FT                   /db_xref="UniProtKB/Swiss-Prot:P58132"
FT                   /protein_id="CAC24617.1"
FT                   /translation="MYSKNIIYFNKAFDKIEIKNLINWFLINYGNIKTTKLLDKIKKFG
FT                   LIHATNAGISIGLNDLIIPPSKKNLVEISNKNLNKINKKFKNGKINLITYLIKEKRTWD
FT                   NMNENLKIESIKNLKQNDLLNSLYTMTLSGARGNINQVKQLISMRGLISDSQGNLLNLP
FT                   IKTNFKEGLNIVEYFISCYGARKGIIDTSLKTANAGYLTRRLIFASQNTIIRKTNCFTK
FT                   YKKKIKIKYETKQEFKLLKEELIGRINVKTIKEKDNNKIIISYGQDICYTFKKILNHNI
FT                   NIYIRTPLNCILTTGICQMCYGWNLATGKIVELGETIGTIAAQSIGEPGTQLTMRTFHL
FT                   GGIFTSKIKESILSPFTGKIWYDLNKNGKKTYNKFNEKIFLTSKEKKITIYENNINKSI
FT                   YYLPPNSYIFVRPGEKVFKAQIIAETFDKQKKKENTKFNEVKKIKSNISGKKYINKKNK
FT                   KFNNLYWILNANFITFNKFYHKLTDKLNFKKKSYTISKNMQDKNKKSKKNLQLKISIKN
FT                   ILNNMEKKKSKTNKKFIFINEILNKNKTIILNKPKKEKIINNKWKIGKFILKDEITNKN
FT                   RNLYPSQIIQEKKDTSVLKKVTPYRLNDKILDKNPYIMKKNALLYKAVTKKEKNKDIIQ
FT                   GLVEIEKLFEAKKSFIIDKTKNLHEILKDLFVNYNKKYNNSTSTRKSIEIIQKYILEEI
FT                   QSIYKEQGINISNKHIEIIIKQMTSKVIIKNAGNSPFIVGEICNINSIDNLNKNYEHKI
FT                   IYEPILLGITKSSLYTQSFISQITFQESIKSLIKAAIENKIDWLYGLKENLILGNLIPI
FT                   GTGFK"
FT   exon            complement(64345..65704)
FT                   /gene="rpoC2"
FT                   /number=3
FT   intron          complement(65705..66197)
FT                   /gene="rpoC2"
FT                   /number=2
FT   exon            complement(66198..66481)
FT                   /gene="rpoC2"
FT                   /number=2
FT   intron          complement(66482..67072)
FT                   /gene="rpoC2"
FT                   /number=1
FT   exon            complement(67073..67882)
FT                   /gene="rpoC2"
FT                   /number=1
FT   CDS             complement(join(67944..67997,68213..68365,68469..68795,
FT                   68899..69023,69124..69277,69382..69515,69797..70019,
FT                   70125..70158,70262..70409,70615..70679,70786..70991,
FT                   71199..71303))
FT                   /transl_table=11
FT                   /gene="rpoC1"
FT                   /product="RNA polymerase subunit"
FT                   /db_xref="GOA:P58131"
FT                   /db_xref="InterPro:IPR000722"
FT                   /db_xref="InterPro:IPR006592"
FT                   /db_xref="InterPro:IPR007080"
FT                   /db_xref="UniProtKB/Swiss-Prot:P58131"
FT                   /protein_id="CAC24618.1"
FT                   /translation="MRDYVKINIASPKQILKWTERLTPKGKYIGKLKNSKKTLDKKGKC
FT                   IRGGLFCEQIFGPTKKNTCRCGYYKNYKKSKKEKKHIKLCRICNVEITDPIIRNYRMGY
FT                   IELNIPIINILYLNINPCYLAIITNLKINYLKQLHSGKAYITIKDKNQKEKKLTGGEAI
FT                   NDILSKIDLEKTLIKLTNNIHQYKEKNITIKNFKNILNKIKLYNYLLQTKIKFSWLLFK
FT                   YLPVLPPNVRPIINMKNNQQISNDLNTLYASIINVNNKIIKLKESLIPDNYFINEKILL
FT                   QKKVDQLINNEKYKENKLGKIINNKKLKSITENIKGKEGIIRENMLGKTVNFSGRSVIV
FT                   VEPTLNLNECGLPKEMAINLFYPFIIKELIKLKLIKRLYKIKKITKILDIILENIIKNH
FT                   YILLNRAPTLHRLNIQAFQPKLTIGKSIKLHPLVCSAFNADFDGDQMGVHIPLSLKAQA
FT                   EARNILISINNCNSLKNGDPNILPSQDIILGCYFSNIENCNLLYILNKIQIYTNMEKIK
FT                   MEYKKENLSIHNFIWLNFKNKQQIDKLKIKRKNLIKKIIFLRTTVGRILFNDIIKNFL"
FT   exon            complement(67944..67997)
FT                   /gene="rpoC1"
FT                   /number=12
FT   intron          complement(67998..68212)
FT                   /gene="rpoC1"
FT                   /number=11
FT   exon            complement(68213..68365)
FT                   /gene="rpoC1"
FT                   /number=11
FT   intron          complement(68366..68468)
FT                   /gene="rpoC1"
FT                   /number=10
FT   exon            complement(68469..68795)
FT                   /gene="rpoC1"
FT                   /number=10
FT   intron          complement(68796..68898)
FT                   /gene="rpoC1"
FT                   /number=9
FT   exon            complement(68899..69023)
FT                   /gene="rpoC1"
FT                   /number=9
FT   intron          complement(69024..69123)
FT                   /gene="rpoC1"
FT                   /number=8
FT   exon            complement(69124..69277)
FT                   /gene="rpoC1"
FT                   /number=8
FT   intron          complement(69278..69381)
FT                   /gene="rpoC1"
FT                   /number=7
FT   exon            complement(69382..69515)
FT                   /gene="rpoC1"
FT                   /number=7
FT   intron          complement(69516..69796)
FT                   /gene="rpoC1"
FT                   /number=6
FT   exon            complement(69797..70019)
FT                   /gene="rpoC1"
FT                   /number=6
FT   intron          complement(70020..70124)
FT                   /gene="rpoC1"
FT                   /number=5
FT   exon            complement(70125..70158)
FT                   /gene="rpoC1"
FT                   /number=5
FT   intron          complement(70159..70261)
FT                   /gene="rpoC1"
FT                   /number=4
FT   exon            complement(70262..70409)
FT                   /gene="rpoC1"
FT                   /number=4
FT   intron          complement(70410..70614)
FT                   /gene="rpoC1"
FT                   /number=3
FT   exon            complement(70615..70679)
FT                   /gene="rpoC1"
FT                   /number=3
FT   intron          complement(70680..70785)
FT                   /gene="rpoC1"
FT                   /number=2
FT   exon            complement(70786..70991)
FT                   /gene="rpoC1"
FT                   /number=2
FT   intron          complement(70992..71198)
FT                   /gene="rpoC1"
FT                   /number=1
FT   exon            complement(71199..71303)
FT                   /gene="rpoC1"
FT                   /number=1
XX
SQ   Sequence 73345 BP; 26820 A; 8268 C; 8172 G; 30085 T; 0 other;
     ggtacctatt gaattgaatt gatctgttga tgtacttata aaattaatac ttttatatga        60
     atcataataa aattcatttt tatttttaac tccataattt ttattaagtt taaaattttt       120
     taatatatca caaggagcaa tttttatatt tttttcattt tctgatgaaa taaaaaatat       180
     tcctttattt ttttttatat ttccttttat aacttttata tagtatatta tttctatttt       240
     agtattcacg gaattattta tttttctttt taattttttt gtatttttta tgttttatta       300
     taatatttta taaatcaaat ataaaaaggg ctttcaataa aaccatgttt atttattcta       360
     atatcttttg ctaaggataa gactaatccg gcattttttc cttcactagt ttctattggg       420
     caaattcttc cgtagtggct attatgtatt tctcttattt ttgtacttgc tttgtttttt       480
     tcaattcctc ctattcctaa agtacttatt tttcttttgt gtgttaattc tgataatgga       540
     tttaaatcat ttagaagttg agatagtgga tttgtagtaa taaatttttt tatattgtca       600
     gttaagtttt ttgaatttat gaaataagtt ttgtttattt ttattttttc ttcttttttt       660
     tctttgttat atttttcctc ttgttttttt ttttgttcaa atttatttat tttttcaatt       720
     atttttgtat aaatatcttt tataatgtta ttaaatttat tttgcattaa ttctcctacg       780
     cttaatacta ttttattttt taaatcatct attttattag atttaatatt tggttaaatg       840
     tttaaaaaat ttttttttta taaaaataaa aaagttattt ataaaatatt tgctagtgat       900
     tataataatt attaatttat tttattaatt atatttctaa catatttttt attttaatca       960
     tataattaaa aattcctaaa aaatcttctg gcattaatat ttttttattt gtaaaaaatt      1020
     ctgttttata tatttttttg tttattttaa atcgtccggt atctcctaga ttataattgt      1080
     cactattcaa aaatctattg tataagttgt ttcttattgt tttgtttagg taaattagtt      1140
     ttcttatatt ttaaaatgta gtttattaat tattttatta tattaaataa tatatatata      1200
     tataatttat attattttaa taatctcatt atattatttt cttttgataa ttgagttaag      1260
     tttatagtag gaatttctat tttttttttt tttgatattt taaaattttt tgagtagtta      1320
     tttttattta gtgataatgt aatttttttt tttgataaac ctaatatatt taggaatgta      1380
     aataaaggta tggaattgtt tattttgtca attttgataa agttttcttt ttttttttta      1440
     aaatatacaa tgttatattt tttttattta ataaaagttt aataattttc taattaaata      1500
     ttttttaatt aaaattgaat atttaatatt ttcattacac ttatttcttt ttatagttat      1560
     ccaactgcca gtttttggta ttagagtggc tagtaggcag tttttctttt tttttatata      1620
     aattccagga cttcgtatta attgatttat ttggaataaa ttttatttct aaaataaaaa      1680
     atataattta tttattattt atttatttat gttagtttta attttgttta aaataatttt      1740
     atctcgataa ttattcttgt atttccatta catataaatg ttcctttttc tgtcatgaaa      1800
     ggtattttac aaaatgatat atattttttt tttaaaataa aattattttt tttatattta      1860
     gaaatttata taattttatt tataattttt tgtaatgatc ttttttttta ttaaaattat      1920
     ttaagtcttg attgaatatt atttttcctt catatttaat ttccataggt attttaatat      1980
     ctatgttata tgtttcattt tttattaaac atgattctga agataattta ggttttttgt      2040
     attttaatgc atttatgtga aaattaattt caaaattaga atgtattatt ttttgaattt      2100
     tttttaattc attgattatt cctattttta aaaaattttt aaaacttttg ctttgtatta      2160
     ttaatttaat tttgttttaa tttataatgt taattataaa ttattttatt tattttttta      2220
     tattttttat tctacatttt tattatatat aaatttttat ttctcaaatt taataaatta      2280
     gaatatgttt ttagtctatt tatcattttt tggaaaaaat atagccaaat tactgtttgt      2340
     tggctagact ttctttataa gagaatatgt attttacatg tagttattta ttagtaagtt      2400
     ggctgtaggt ttgagatcta atcacttcaa taccagctca aactgaaagt aaaactacca      2460
     ctgaatttaa agcagtgtgt attttacata tattataatt taatatcgtt tatttatacc      2520
     ttttaagggt tacttttata gggattgcag cttttttatt ataattttat tatttttaaa      2580
     tttcttggtt atatatatat atatattttt ttttttttta ttttttagtg tatattgtaa      2640
     attattttta aggtttaatt tatagatata aattattttt gataaaaatt tttttgttta      2700
     ttattgatta ttttggaaac tttttatttt attttttaaa aatctttgat gcgtaaagtt      2760
     taaaaattag taaattttta ttaaatttta tggtgtaaaa gattataaaa ttacttatta      2820
     tactcctgat tataaagttg tgtaagttta cattttacat ttatttttaa gtttatatag      2880
     catgattgtt attttatttt gtgtttattt tatatttttt gatattaatt ttataagttt      2940
     taattatagt ttatatatgt gtatattatt ttggtttaat taaattgata attttattag      3000
     ttttgtttta ttaatatttg ttttaatatt tattgattag agttttgttt attagattta      3060
     ttataaattg attcaataat atttttaaaa tagaaagaaa gttgtataca ttttttagtt      3120
     gggtttttac aatttgaaaa tggattttaa acttatatct aattttattc tgatactgat      3180
     gttttggcag cttttcgtat gactcctcaa acaggagtta ctccagaaga atgtggtgca      3240
     gctgtagctg ctgaatcttc tacaggtact tggactactg tatggactga tggtttaact      3300
     caacttgata gatataaagg tcgttgtgat atttatatga tgaaataaaa gtaatttatt      3360
     ttatgtttat tttttaatta aataaatttt tagcttatta ataaagtatt attatgcaaa      3420
     tatagttttt ttagtttttt ggcctattaa attattaatt ttttagttta ttttggaaaa      3480
     tttaaatata tttttgtttt atatttcatt aattgaatta ttttattatt tattgtttta      3540
     ttaatgatag tgggtttgtg taaatgtaaa taaagataat tagataattt ttgtaaatta      3600
     tgtttatttt ttaatagtaa ttttataggt gtatagcata ttgagtttta tttttcatat      3660
     tatgtttgta aacaaatttg aattatattt agttttattt gttatgatat tgagccagta      3720
     tatggtgaat gtgatcaata tatagcttat atagcttatc ctattgaact ttttgaagaa      3780
     ggttctgtta ctaatctttt gacaagtatt gtaggaaatg tttttggttt taaagcttta      3840
     agagctcttc gtttagaaga tttacgtatt ccagcttgtt atttaaaaag tttttgggga      3900
     ccacctcatg gtattgaagt tgaaagagat aaactttgta aatatggacg tggtttatta      3960
     ggatgtacta taaaaccaaa attaggtctt tcagcaaaaa attatggacg tgcagtttat      4020
     gaatgtttaa gaggaggatt agattttact aaagatgatg aagtgtgaat taatttttag      4080
     caaattttta tgaaatttat tatgtaatgt aattaaatga aagtttttta tattcatttt      4140
     ttatttttat tatttcatct aatttaatat aatataaata atgtgatata attttttggt      4200
     tttgatatat ttatttttag tttaaggtta aataatataa ttaagttatt tgttgtattt      4260
     ataatttata atataatatt aatgatataa aaataaacga tatattttaa tgttttatga      4320
     taaaaattag cattatagaa atttaattta cgtaatgttt taaaaacaaa ttataatata      4380
     aatttaataa tttagttttt taacgttact tcacaagcat ttatgagatg gagagatcgt      4440
     tttttatttt gtgcggaagc tatttataaa gctcaaaaag agtctggaga agttaaagga      4500
     cattatttaa atgttacagc tggtaattgt gaagaaatgt ataaaagagc tgattatgct      4560
     gttaaattag gtgtacctat tattatgcat gagattattt gaatttattg aatattaaaa      4620
     gtagtatttg atttaatatt ttatttaact taatttattg ttattatatg aataatcaat      4680
     aaaaaaaatt ataaaatctt tttaaaaata aagagaaaaa tattattttt tgtattttaa      4740
     aaattttatt tgaataaatt gaatattttt attaatttta atttattttt ttatttttat      4800
     ttaagctgga attttttaat tataatataa atatattagt gtaactttta attttattaa      4860
     ttaacatata tacatttatg gtaaattgaa atgtgtattt gaagagttat tttaattttg      4920
     tttattagat agcatagatg aattaattat attttcttat cttgtttgag cagagttgta      4980
     aattgtttat gatttaaact attgtaattt tttaactggt ggttttacag ctaatacttc      5040
     attatctaat tattgtagaa ataatggttt attattacat attcatagag ctatgcatgc      5100
     tgttatagat cgtcaaagaa atcatggtat tcattttaga gttttagcaa aaacacttcg      5160
     tatgtctggt ggagatcatc ttcattcagg aactgtagta ggtaagttag agggtgatag      5220
     agctggtact tatggtttta ttaatttaat gcgtcaaaat cttatatata gagatagagc      5280
     gtgtggggtt tattttgctc aagattggtg tggtttagct agtttaatgc cagtagcttc      5340
     tggtggtata catgtttggc atatgcctgc tcttcttgat atttttggtg atgatacatg      5400
     ttttcaattt ggtggtggta cattaggaca tccttgggga aatgctgtgt atccttttta      5460
     aaatgtattc aagtttattt ttgtttaata atttttattt aataataatt aaatattttt      5520
     ataatctttt ttttgtggta tttagtatta gatttaaaat tgttaacctt ttttgaaatg      5580
     ttatttttat tgatattaat atataaaaaa gaatatgaag atttaactta taaataaaaa      5640
     ggaatataaa taaaataatg taatgaatta ttttattttg agattgttta ttttttgtat      5700
     taattaaatg gtaaaatata ataagttgta taattttatg tttttaagta caatttttaa      5760
     acaaattatt tatatattaa tttagttttt tcaggtgctg ttgcaaatcg tgtagctttg      5820
     gaagcttgta cacaagctgt gtggattaaa ttaatatttt gtttatcact ttagtttttt      5880
     ataatttaaa tgtatatttt gaaattgtta ttatattttt ataaattatg ttttaatatg      5940
     taattatatt tgttatttta atttggtata tttataatat ttttgtaatg tattggttgt      6000
     aagttataat atttatttta aaaattttag ttaaatttaa aacttaggat ggtttttagt      6060
     caaactgtaa tttattttac agaagaaatt taaattaaaa aattctattg ttttattgag      6120
     taagttattt ttgtgttatg aaaataaata aggaataagt agatgataga taattgatag      6180
     ctttatattt atgttttagt ttgattatat gtatagttag taaataaact ttgtatatta      6240
     aatttaagtt cagttttata gaaatgaagg taaaagttta gttaaatatg gtgctgatat      6300
     tattcgtgag gcttgtaaat atagccgtga acttgctgcg gcttgtgatg tatggaaaga      6360
     agttactttt aattttgata ctgtagataa attataatat taaattttta acattattat      6420
     ttgaattatt atttggttgt tgtggggggt atatatatat tattatttat ttgtgtgaaa      6480
     ttgtttttat aatattttgt tttatttagt ttagagtaaa agtaagagtg agtagggtat      6540
     gaaattttga gtgaacgaat aagtattatg tagtttatat ttgtttaaat ttaaattatt      6600
     ttaatttaaa ttattagtta tggctgtacc aaagaaaaaa atgtctcatt caaaaagtaa      6660
     ttctaggaaa agtaattgga aaagaaaggt tattaaaaag attaattttg ctgtaacatt      6720
     agggaaatct ttgagttttg gaaaattaag taagttttat ttagatgatt aatgttttgt      6780
     tttttatatc tgatagtaaa atttaaatta atgcattttt tatctgttat tttttattta      6840
     ttaattaaaa attagtttat ttttatgtgg tttgtacttt taattaagta aattttatta      6900
     aaatttttaa tattattttt tattttgttt ttttaaatat ttttaatatt attttttatt      6960
     tttaattata atttataata atgcaaaagt taaaatcaat atatataacg aaggtatgtc      7020
     ctatacttgt taacgaattt ttatatacta atttttttga aattcctaaa attaataaag      7080
     ttgttatttc tagaggattt ggtgaatctt gtaatagttc taaaattttg gaaagtttat      7140
     tggtggagtt aaaaaatatt tctggacaaa aacctatttt atgtaaatct aaaaattcta      7200
     tttcaaattt taaagttaaa aagggtatgc caataggaat gtttgtgact ttacatggtg      7260
     ataaaatgta tagtttttta gatcgtttga taaatttatc ttttccacga atgcgagatt      7320
     ttaatgggtt aaatataaag gggtttgatg gatttggtaa ttataacgtt ggattgtctg      7380
     aacagtctat ttttcctgaa attgaatata gtagtatatt aaaaaataaa ggaatgaata      7440
     ttactattgt tactactgca aaaactgatt tagagtcttt ttcactttta aaggggttgg      7500
     gatttccttt ttgtgtataa acttacatct tttgtttaag agatatttgt tttttattat      7560
     aaagaggaat ttattattta ttttttatga caacaattga tttttgtgct atgttttaga      7620
     taacagttgt attattttta tttaaaaata ttttgactta tagaagattt atatcgattg      7680
     attattttta tttttgttgt tgtttatatt agttttagtt taatataaaa caaatatttg      7740
     aaataatatg ttatctaaat ttgtaaggaa aaaattttat aaaattttag gaatttatag      7800
     tttaataatt tattaattta taataaattg aaagctttat gattattatt ttcatgtaaa      7860
     gtttgttaac gaattatttg gtattaagga atttagtttg atactattag gtgttattta      7920
     ttatattata ataattgtta tattaatttc ataatattat aataattaat atataatgat      7980
     atttttattt ttatattaga aatttatttt ttctaatttg atgtaattac tagaataagg      8040
     aatgctaata ttttaaagtt agatagagta gaattgataa atacaaaagt tgctattggt      8100
     atatgtcata tattaaaaga tagggggttt ataaattctt ttggagaatt tttaaatagt      8160
     agtgatcgta tgtctaatcg tagatttatt caaaaatata ttattgttaa tttgaaatat      8220
     aaaggtgaaa gacgatctcc ttgtataaaa gagttaagac gtattagtaa acctggtagg      8280
     cgagtatatg ttggttataa aaatttgcat aaaacgaaag gtggtataga attgtttgtt      8340
     tgtgcggtat gaattttagt ttgttataaa atttatttat tttgaattta tttcgtttct      8400
     attttatata ttttagaaat ttagtagaat tttatttgat ttaatttatt aatatagatg      8460
     tgtatatatt ataaaaacat atattttaac ttttattttt gttaatttga aataattttt      8520
     ataagaaata tttttgttat gtaaattaca ttaaaaaagc cttatgtgat attttcacgt      8580
     gtaatgttta aaaaaaaaat tttatttatt ttatttatct acttctaaag gtttaattac      8640
     tgattatact gctagagaaa aaggaattgg tggagagtta ttattttcta tttgttaatg      8700
     aaacttttaa tattaattat ttgttaaaag ttttttgtta tattatattt tattttatga      8760
     aagtatattc ttctgttaga aaaatttgta aaagttgtgg tttaattcgt cgtcatggta      8820
     aattatttgt aaggtgtatt aattcaaaac ataatcagcg acaaaattaa ttggtttaaa      8880
     tgcacttata tgtaattata agtgcattta tggcagagag gacgatagca cgggactcat      8940
     aatctcgttc cgaaaggaca tcgctggttc aaatccagct gaatgcatat tttatttatt      9000
     attatgtcaa agaaaagtat tatagaaaga gaaaaaaaac gtaaatcttt ggttaaaaag      9060
     tataaaaatt tacgaaattt tattaaaaaa gaaataaaaa atgagttaaa tttttttgaa      9120
     aaaatttttt taaattttaa attacaaaag tttcctagag atagttctcc ttgtaggttg      9180
     gtatggtttt ttaaataatt ttagaaatta ttaatttttt attttatgtc attaattttt      9240
     ttttttggtt ttttttagta tttttgactt ttacataatc gttgttattt aacaggtaga      9300
     cctcggggtt attatagatt ttttggtttg tctaggcata tttttagaga tatggctcat      9360
     tatggtttat tgccaggtgt aactaaatct agttggtaat aaataattgt tgatatatta      9420
     gctagtatag ctcagtaggt agagcatagg actgaaaatc cttgtgtcat cagttcaaat      9480
     ctgtttgcta gcaggacgat attgccaagc ggtaaggcgg aagattgcaa atcttttatt      9540
     ccccagttcg attctgggta tcgtttatag gaggtttttg aagaataagg tattgattat      9600
     ttactttatt aattattaag tttaaagttt tgtttttatt ttctttaaaa attaatatat      9660
     tttttattag ttttgaaaat aaagttattt tgttttttgt tgtataattg ttatatttat      9720
     aaaaaaggat gtttaatgat aaaattatta aggaaatgtt ttttgctagg cttcatcttg      9780
     gtcatttttc aactaagtgg aatccaaaaa tgaaaaaata tgttttttgt aaacaaaacg      9840
     gtaaatatat tattgattta atacaaacag tgtattattt aaaaaaagtt tgtaatttta      9900
     ttaaaaaatt atctattgaa ggtaaaaagt ttgttttaaa aattatttag tttatttaaa      9960
     aattttttga tatttttatt attttaagta tttttgtaat attttttagg aaattttata     10020
     tctaaataat attatttgtt agtgcaagaa tgttaattgt agataaactt aaacattttg     10080
     ctaatgttac taaatctttt tatataacag aagattggtt aggtggaact tttactaatt     10140
     ggataactac aaaaggttgt atagataagt tgaattacta ttgtgatata aattttttat     10200
     taaaaaataa taaaaagaaa gtaaaataag tatataaata attttttttt gttttttaca     10260
     aaatttttta agtttaattc tagtgttgat gggttaaaat tgtatgattc tttaacaaaa     10320
     agagagagat taatttctag aaaacaacaa tcaagtgtga taattaaatt tattatttaa     10380
     tttatttaat ttatttaatt tattttactt actttttaat ttttagaaaa ataaataaat     10440
     gaatttcaat ttatatagtt agctaaatat tattttggga taaaacaaat gaaaaaaatt     10500
     ccagatgtag tgtttttaat aggtcaatct gatttaaaaa aagcaattgg tgagtgttta     10560
     aaattaaatg ttcctactat aagtatagtg tgattttgag tttatatttt attttttttt     10620
     taaattttta tttactaaag tttttgttat tatagttaat tttaattttg aatattttat     10680
     ttttattgta agagttttaa agttaattat aaacaaaata ataataaaat tatatttatt     10740
     ttttaatgta atttttatag attagtttaa taaagattgg tatggtataa aagctaaatg     10800
     atattttatt tataagttat atatctagtt tagtttgaag aaaggttata atttaatcta     10860
     ttctgcttag atactgattg tgatcctact atgacaaatt tttttattcc tgctaatgac     10920
     gatagtataa gttctatttt ttttatttta gattttgtta agtattatat gttaaaagga     10980
     ggaaaaaaaa taagtaaaag attagtattt aattaatgta tttttgttat aggatattag     11040
     aattaatatt tttatataag ttttgatata taaaattttt taagagatat atgtgtttgt     11100
     atttttatgt tttattttag agattttaat atggttgtta aacaggaaga gggaagtact     11160
     ttgtttttta atatgtataa atatattttg aaaaaattaa aaagattttc tttatatata     11220
     tttaatatta taaaatatgt gattattttt gtggtttatt taattaataa aagtttttga     11280
     aatttttata taattaattt gtttaatttt ttagaattgt ttttatctgt ttatattttg     11340
     aagttcatgg aatttataat aaaaatgaaa aattatttga tagaatatat tgtaattcta     11400
     atggtcatat tttagaagtt tgtagaaagt taaagacaca agatttttgg ttttctgaat     11460
     ttggtgataa accttattat ttctttagta ataaagtttc tacttattgt aaaattggag     11520
     gtaatgatat tggtgaattt gaatattatc ttttagatat atttttatat ggtcctttaa     11580
     aatttaaagt taatgatatt tatgatttta atatgatagg tgcattagag agaagacaac     11640
     gatatagtga aatgattgaa agagagaaaa aaaataaaaa taaatttaaa atagtttttt     11700
     atttttttca gaaaaagtat aagttattac ttgaaaatag gtttcttgta aaagagagat     11760
     taactacaaa aaataatttg atagtatata tatggtattg gtgatttttt ttttaatttt     11820
     tgattttaaa aatattttta ttaatatata ttaaagattt tgaagaattt tagagtaaat     11880
     atttattgtt ttggttattg tttattgtat atttttttag taaaatttta atatgatttt     11940
     taaatttttt gaagctatag gaaagttgtg tttatttaaa aatatgataa tttattttat     12000
     aatttaaata aaatttttaa tttattaaaa tttttgtatt attttattaa aaaatttatt     12060
     tattttttta gaaaatgttc tattgctaag atatcattat tttctacagt taaatataat     12120
     tgtggagtta ttaatattaa tggtaaacat gcttatgaat atttgcaatt gcgagttgta     12180
     aaagtttgta tatattaaat tatatatttt ataaaattta tattattata tttttaaagt     12240
     aaaggtaata ttatgttaaa agtaagcttt ataattttat taatttaatt aaatttataa     12300
     ttatgataaa attttaatta ggatttttgt actattttat atatgttttg gaaaatattt     12360
     ttgcatgtat tttattttat tattcgtatg atttttttag tgattttatt ataatttggt     12420
     ttgtatataa atgtaacaac taattaatac tatgaaatta taatatttat tttagtttta     12480
     tgttatttag taagaagatc tttcctaaaa aacataattt agaaatatat aaatactaaa     12540
     gtttagaaat catatgtatt tataagtgta aataaatttt aggaagaatt tattaatatt     12600
     aataaaagaa aagttataat attaatttga gccatataca tataaaatgt ttgtatgatt     12660
     cttatggata aatttaagta tattgaattt taaccaatta aaaattttga gtgagataaa     12720
     aaagttattt tttataattg tattatttta atatttaatt ttggtaaata ttatttttta     12780
     aatttttagt aaacaattat tcttgtatta aaatggcatt aaaaattatt tttttgattt     12840
     tttttatttt tttataaaaa aataaaatac atttataata aattatttag ttatatatat     12900
     ttaaaaattt tatttattta tatgtaatcc ttttgatttt ttaaaaataa aaaattataa     12960
     tgtttgtatt tatgtaaagg gtggtggttt aataggacaa gcggaagcaa ttttttgaat     13020
     tcattgtaaa tatatatttt ttattataaa ataattaaag attttaataa attatttttc     13080
     ttttatattt taaaaatttt taattttata ataaaaaact tgcaatttct agagcattaa     13140
     aaagtttttt aaggaagaaa aaaattaaaa aattaaaaga ttttggtttt ttaacaagaa     13200
     attctagttg taaagaaaga agaagtgtgt actatattat ttatgtaatt tttatctatt     13260
     atgtagttat aatattttct agatttttaa agatatattt tgtttgtttg ataatattag     13320
     tattttaaaa tttcttttta taaagtagac ttattttaat ttttataaaa aatataaaaa     13380
     attgataaat ataataaagt aaatgtataa gattattaac ttaatttata gtttatacaa     13440
     gagttatatt taaaaaagta taatagttat ttaaaaagct taatcttaat ttttattttt     13500
     atatattata aaagatgttt agtttgataa tggaagtttt tatttctaat ttaataatat     13560
     ggtttaaaaa aagctaggaa agctcctcaa tattcaaaac gatagtattg ttaatttaaa     13620
     ttattttagt ttgttgatta agtatataaa ttaatttttt cgtaaatatg atttagagtt     13680
     taaatttagg ttaattaaat taatatttaa tactaatttg tgtgatatag tatgtctacc     13740
     atacagcagt tagtaaggaa aaggaggaaa aaaataaaga aaaagaagaa attagcagcg     13800
     cttgattctt gtcctcaaaa aaaatgtata tgtttgaaag tacatactat tactcctaag     13860
     aaaccaaatt cggctttacg aaaagttact agagttaaaa taatttctat ttctaagatg     13920
     tttacaacgg cttatatacc tggaattgga cataatttac aagaacattc gatggtgtta     13980
     ataaggggag gtagggttaa ggatttgcca ggagttaaat ataaagtaat aagaggatgt     14040
     ttagatgctg ctggagttaa aaatagaaaa aatgggagat ctaaatatgg ggtgaaacga     14100
     ccaaaatgag taatttttgt taataaaatt tgttatgtga gttatattta tagtttattt     14160
     tatttttatg tttaatttgt aaaaaagtat ttagaggtta aatagaggat attgagtttt     14220
     attataaaat ataattatta aatattatgt attatttagt aaagttatat aataatattt     14280
     atattaaaaa tactatagag tattttttgt gattttaaaa atagaagaaa tattataaaa     14340
     taaaatttaa tatatataaa tattattttg taaatttttt tagatgtttt aaataattaa     14400
     cttaattttt gtaaaagaat tttttccatt aggagcttaa taattaattt tggtatggat     14460
     attcaaattt tattaagtat tattcataaa ttttacaaaa ttatttttac accagtaaat     14520
     ttaagtttgt ttttttgttt tttagtttta tatatgattt attcttatgt aaaagataaa     14580
     aaatcaaagc gttattttga ttatcgtgta aatttgtata tagtaattgg gttttggact     14640
     agatttggaa taaggtttgg tattagattt ttgattttta tattaaaata tatattttat     14700
     tttatttttg atatactttg ttatatttat tggtttatat ttagtatttt tttatcattg     14760
     atttttaata tatttatata tgtgaaaata attttattgt atatagtttt taattaattt     14820
     aaaaagtaaa tataatagtt tttttatttt tttagaatat tttttatctg ttttaataaa     14880
     aaatctaatg ttgttggact tcagattagt aagtgttctg gggaattttg tatttataga     14940
     gaaccaaaag ataaaactta ttggaataat ttttattata tgtcgtttta tgttaataat     15000
     aaaaaagttg gagtaaattg taatattact gatatagaat attctttact tgatatattt     15060
     ttacatggtc catttcaagt aaatttatca gagtatttga atgtttgtga ttgtgtaaat     15120
     aagagatttt taaaatatga aagaatgtta aaagaaaaag ttgttaatgg tattaatatt     15180
     aatttttcat tatgtgaaaa taaaaattct ttagtttttt tagataacta taatttacaa     15240
     gagtatttag gacctaataa tgttctttat gtttttgtta attccgtatt aatggataaa     15300
     aaatattttt ctagagaaat aaggaataaa gatttttgga atgaatggag atgtactaaa     15360
     atgccattgt atgttaattc taaaagggtt ggtaagtttt attattatag tgagtatgtt     15420
     ttacattctt taccaggtga agaacctaat gttttagaat attttgtatt agatttattt     15480
     ttatttggtc cagtagaaat agaagtttca gagtatgaaa aacgtactaa gcagagagaa     15540
     tataatactt cattatattt atatttgtat aagatggatc ttattagtgg ggttaatatt     15600
     atatttgatg agaaaactac ggattattct aagattttac aaactcaatt tcagacgtat     15660
     cataacttgg atgatgatcg tattcttaat gtttgtgtta taactcgtat gcgtttgtaa     15720
     atttctatat ataaaatatt tattaaaata acaaaggtaa tatagggtta atataagtag     15780
     gaagtataat aaaattatgt agtaaaaata agaataaaat tgttagtaaa aaagtacgtt     15840
     ttataaaaat ttttgagtta cttatttttg gggttaagta atgaaaaagt attaaatatg     15900
     ttttaaagtt ggtttaatat tttgttttaa tttttgttat taatagtttg tgaattgata     15960
     tgaaaccgag gagagaatta gatgtgattt aattttaata ttaaaaatat gaaataattt     16020
     tttatatgtt tagaatttaa atataattaa ttttttcaat attttttaag atttttatga     16080
     tataaattcc agtgtattta tacgtaatgc tcgttatagg tgttataatt atatattaaa     16140
     ttttataaaa tttagacaat ctaataaacc taaaaaaatt agtaaatata aaaagggtaa     16200
     agaaattaaa ccttttgatt caaataataa attccataaa aataggagat attggataaa     16260
     taaacaagta gctattagaa aaatggaaaa ggaaatgatg ttgtatttat taaagaacaa     16320
     agaacctttg agtaaggaaa aaaagataag gatgaagaaa ataaggttaa ttcttaaaaa     16380
     attaatatat aaaaaggtga aaactaagag acaaaaattt aaatttttta aaaaaaataa     16440
     acttgcttta aattttaaaa ggaaaagata tgtaaatgtt ttaggtagaa tagtacctaa     16500
     acgatttacg aaattaaagt ctaaagagca ggcgttttat ttcgagatat atgtgattta     16560
     ttaaaaaatt aatttaagtt ttttaaaaag tttattaatt aatttatgaa aaattaatgt     16620
     tttataaaaa gaatatttta atttaaaatt aaaaattaat attttgattt aattttttat     16680
     aaagtaaaat gaaataaaat aatgtatata tttattaaaa agttttaaaa ttaaaatgtt     16740
     taataaaatg tgaataaaat ttatagttta aattatgttt tattttattt ataattttgt     16800
     aattttattt tagtgtatta tatttaaagt ttagttaaat aaactatttt tttataattt     16860
     ttaattaaat atttattata tgataaagat aattagaatt tttggttttt tagcttttaa     16920
     gaaaaaaaaa acaaatttgt taaagattta taaatttgag gatattagaa attattttta     16980
     taataaacgt taaatattat atttattctg tatagtccgg aatgtggcgt agtttggtag     17040
     cgtattgtat ttgggatgca atggtcacag gttcgaatcc tgtcattccg aagtgtagag     17100
     agaagtgtct gagcggttaa aagtactggt tttgaaaatc agaatagatt aaatctatcg     17160
     agggttcgaa tccctccttc tcttttttaa ggaatatatt gtttaatata taaagtcaca     17220
     ctgtttttat tgtatatata aaatttgttt taaacttata ttgattttta tgttataata     17280
     tatttaatgt tttttatgta ttattaagat ttaaatattt taagctttct ataaaggctt     17340
     tgaaaggatt aatatttata tctgaattta aatctaaaat gatatattta cctatattat     17400
     tatttttttc taaaataaaa tttattcttt ttattggatt ataaaaataa ttttcattat     17460
     tttctatttt tattaatact tttaaattta ttttttggga aattttatta aataaatgtt     17520
     cttttaagtt aacaattttt aaatttgatg tagaaggtat tatgatatct tttgctgaaa     17580
     atgatttttt attgaatgaa tttaatataa tgaaagtttt tttttcttta ttatttttag     17640
     gattaaattt aaagcgtaat tttttaagat ttatgcagat atttgataaa ttttctttta     17700
     tttcttcaat atcaaaaaat tcattaactg gatggaaaat tttaagtttt ttggggtgtt     17760
     ttgattttga ttttgatata aaaaatttta tatttgtaat agtcatagtt ttttttgaat     17820
     aatttttatg attttcttaa aaaaataaaa ttttttaaaa ttattattat tgaaagtata     17880
     tttttattaa aatacaataa ttttgtttaa ttaattttta tctaaatata tttaataata     17940
     aactacgtct tatttcattt ccgaaaaaat tatagttagg gcagttaaat ggttttattt     18000
     ttaaaaaatt tatgttttgg tttttaaatt ttttatttct taaaatatat atttttatat     18060
     atttcaaatt gattttttta atctgataat tgaaaaaaaa ttgtgaatta tttaaattta     18120
     tgagaaatta gaaagtttaa actaaaagta ataatttaat ttctgcgttc tttttattat     18180
     tttataaaga aaggttatta attagtttat ttatatttat ttttaataag ttttttataa     18240
     ttttttatgt taacatattt tttaatttgt aaatagtttt atagtcatta ataattattt     18300
     cagataatat ttttttattt atacatattt tatttaattt tattttatta attattttat     18360
     tataattaaa attattgaaa aagtaatttt ttagaaagta atttattcta tttatccata     18420
     tttttttatt cgatcttttt tttttttttc tatctgaaaa ggaaaaatat aaagctttca     18480
     ttattttttg gttagatatt ttaaaaattt ttgaatttga tcctataaat cctttactga     18540
     gttttaatat ttttttgtgt tttttataat ttttaaaatt gtctttaatt cgtatcattt     18600
     tatttatttt gttaaaaatt tttgaatttt atttttcaag cgtttaaaac ttatgagtta     18660
     atttatattt attgtaatat aatatgttat ttttaggggg ggttgtagtt caatggttag     18720
     agtgttgccc tgtcaaggca aaggttgtgg gttcaagtcc catcaatccc gaggatttat     18780
     acatataaag agttgatagc tcagatggta gagcattcgg cttttaactg attggtcctg     18840
     ggttcaaatc ccagtcaact caatttttac agtttttaga tttaaaattg tataaagtat     18900
     aatatacttt ttattttatt tgggttatgt tgttttttgt tgtgtaaaaa tttaaaaata     18960
     tatggataat aaaaaatata aaagagcatg tgttatggtt cgtaatataa agatatctgt     19020
     tgttaaggta agaaggattt tggatcacgt tagaaaatat tctttaagaa atgctttaat     19080
     gcttttagaa tttttacctt ataaagggag tttagtaata tataaagcaa ttaaaagttc     19140
     ttattttaat tataaaaatt tttgggattt taatgttact ttagataatt tatatattac     19200
     gaaagctaaa gcagattcag gtcctatgtt aaaacgttct tgtcctcatt ctagaggaaa     19260
     ggcttttcct atacgtaaaa gaacatgtca tataactagt atgatctgac tttaaactat     19320
     aattgctttt cagttctaat tttatttagt aagtttgtta gttgaatttt tatgtttata     19380
     taaaaattaa atttttatta tttatttgta tataatatag tttatcatta ataatttatt     19440
     tttattttta cttgtttgta acagattaat ttatattaat taattttttt aattaatttt     19500
     aaaagattga aatttagtat ataataatta aaaaattttc tttgttttgt tgtttaattt     19560
     ttgtaaaaat ataagctgta tgtataaaag cgtgtacaga ttttagaagg attatatcta     19620
     ttctattaga aattggtctt gtttaaaatt taatttagta ataatttgtt aattttatat     19680
     gattatgtta attattaatt atatatatgt aattaataat tgtatttatt ataaattttt     19740
     attaagctat ttatacttat actgtaccgt ctcaaattgg aagaagtatt taattttctt     19800
     tataaaactt gaagatatta aagtaattta tttaatttta tataaattag gttataatat     19860
     tattaatgag ttatttttta gaggtaaata atattttgtt agttttttaa tgttttgtgt     19920
     taatatgttg tattatgaat tgtgtttata atttaacaag gaatgtgtta ttaatttaat     19980
     aattttttta ttttttgtat ttatatatat ttatatttta aggaagattt atgttaaatt     20040
     ttgttaggat attcttacct tttttaaaat atcaagtttt tacagataaa acaaatgatt     20100
     tattaaaata taatatatat gtttttgatg ttgataaaaa attagtttga tttattaatt     20160
     aatatttatt tatatgttta aaaaattaat taattttatt agttaaaata tttttgtaaa     20220
     aattgtattt ttttatatag cataaaaaga ctataaaaat aaattacaaa ttaaaaatat     20280
     tattgaatat atttttaata ttaaaattta ttcgattaat acatatataa aaaataataa     20340
     atattgttgt tttaataaaa taaaaggatt aaaaactaat tataaacgtg cttttattag     20400
     attattgaga tttctattgt taatttttgt gttaaataat aaataatagt aatttatttt     20460
     aaaatatttt atttgtttta atatataaaa tttttattaa tttattaaaa tctgttaata     20520
     ttattcctta tttttcttgt taatttatta tttttatatt ggttttaggt ttttaaatat     20580
     attattttta ttttaatatt ttagttatta tttttaaatt atttaaaaat tttttttaag     20640
     ttttaaattt tttgtttagt atgtttttcg atttatatga aattattctt tatattttat     20700
     ttttctgtgt gatattttat ggatttttat cttttataga actattttat tatcttcgag     20760
     atccaagaaa aagaaaaaaa attatatata taattattta tattttttgt tttttaattt     20820
     taatgtatat attgttgatt atggattctt attttatagt caatataata gagttttatc     20880
     aaaagtatga aaatggtttt aaattttttg ataatataaa tagagttatt ttgatgcatt     20940
     tagaaaaagg ttttaatttt tttaaatctt tattttagat tttagtatta ttttgttaat     21000
     gttatgatta attatatgat ttaaaattta tattttagtt tatgattttt taatgtataa     21060
     ttttaaaata ttatgttata ttaatgaaaa tgggtaactt aattttgtaa aataaaatat     21120
     aagaattttt ataatgaatt atagtatagg ttattttttg atattaaacc atgttttatt     21180
     tacattttag taaaaattat taaaagtgtt ttgttggttt gaaaataaaa gttattattt     21240
     attattaaat ttctatgaca ttgtattttt agattaaatt tgtagtgatt atttttttag     21300
     taatttagta attatatttg aattattgaa ttttttgaaa ttttagattt attttttggt     21360
     aatgaataga aaagatataa aagatatttt aataaaatta ttagtaattc atgcctgtgt     21420
     tacatttgtt tttgctataa cttttttaat gtgtaatgta gaagctgcta tcatattaaa     21480
     gtctttgtca atatttacaa agtgtaaata tttttatgac aatatatata ttatttttta     21540
     taatatattt tattgtatta aactatattt tattaatttt tttgtatttt aattaaaaaa     21600
     ttaattatgt gtttttaaaa atataaataa taatatgttg gaaaatgtat aatatataat     21660
     atataatata taatatataa tatataatag aaaaatatta aaagaaatca tgaaagagtt     21720
     ttattgtact tataatgtaa atttataaaa taaaattaat aagaaatgta tttatattaa     21780
     tttttgtagt gactatattg ttttaataaa ttaacataat ttattaatat ttcattattt     21840
     ttaaattaat gaattttttt aatttttgaa tttgtttttt attttatggt tgtacgtatt     21900
     tataatcctt gtactccagg gacgcgccat agatctgtca atgatttttc aggtgttgca     21960
     aattcaaaat ataggaaaaa tttaagtttt tttttacata gatctaaagg gagaaataat     22020
     aggggtgtta taactaatag aaatttagga ggaggacata aacgtttatt tcgtaaaata     22080
     gaatttaaac gtgataaatt tagtattttt gggaaagttt tgtctataga gtatgatcca     22140
     aatagaagtt ctagaattgc tttagttatt tattctgatg gtataaaaag atatattatt     22200
     caaccattaa atttggttat aggtaataaa ataatttctg attttcatac tacaattgat     22260
     attggaaatg ctttgcctgt aaattttatt ccattaggta cacttgtaca taatgtagaa     22320
     tttaaacctg gaaatggagg aaaaattgcc agagctgctg gtgcattttc taaaattata     22380
     gctaaagata aaaattttgt aagtttatca atgccttcag gtgaaactcg tttaatagaa     22440
     aatagttgtt gggctactat tggtcaggta ggaaatttag atttttataa tgtaatttta     22500
     ggtaaagctg gaagaaatcg ttggttagga aataatccta gtgtaagagg aattgctatg     22560
     aatccttgtg atcatcctca tggtggtggt gaaggtagaa gtcctatagg tcgttcaaaa     22620
     cctttgactc cgtggggtaa aatagcttta ggtaaaagaa ctaggaaacc gaaaagatat     22680
     agtaataaat atattttaag tagaaaataa atttttatga tttaaattat caatataata     22740
     tattttgtaa aatttgagtt aaattattta gaattagctt taatgtctcg ttcttctaaa     22800
     aaatctcctt ttatttctta tcgtttgttt aatacaattg ataaaatgaa tttaaaaaat     22860
     atttgtgatt tataaaataa taatataaat aatattttat atttatatta aattttaata     22920
     aaatatttta ttaagtttta actgaaaata ttatttatct ttttaaaaca acttgtattt     22980
     acaaaatccc gttcttcaac tgtttttcct tctatggttg gacataatat ctctgtttat     23040
     aatggtaaaa attatgtacc ttttttaatt ttaaaccaaa tgataagttc tgttagattt     23100
     atttatattt ttatattaaa attttgactt atttattata ataatatata tattatttat     23160
     tatataataa atagaaatta tataaattta tcttttaaaa ttaggagaat tttcaagaac     23220
     taggaatttt cgtggacata aaggaattaa taaaaaatta ataaaaaaat ctagtaaaaa     23280
     agttactaaa aataaaaagt ccattaaaaa aaatataaaa actactagta aaaaatttaa     23340
     aaagtagtat tatatttaaa tactaattaa tgaataggtg agtttatttt tattaattaa     23400
     aaatttatac aattaattat ttgtttattt tctaatattt tatagttttc agtattgttg     23460
     agttttgttt taatattatg atatttttat ttttggtttt atttttgttg cttttaagat     23520
     ctctattaag tgtattacta aaacgattta atataaataa aaattctgct ggtaattttt     23580
     ttaattttat attaaaaata attgattttt ttatttgcat atgtttattt tttttaatta     23640
     tgtatattgt atttcgaaca caatatttta ttgtaaaaaa aattgtatct ctttttgata     23700
     aatatcaaga gttattaaaa agtttttata attctagtta tttaaaaaat aagttttttg     23760
     atgctttaga aaatattaaa aatttagatt atttgtcaga agaaattaat tttgattcta     23820
     aatttagtaa accttggttt aaaagaaaaa gaagaaaaag acgacaagat caaaattttt     23880
     aaattaaaat atttttgtat aataagaacg agtagcataa ttaatatatt ataaattaaa     23940
     ggtatatttt atattatatt agcttaattg aaaatgaaat ataaaaaatt tttatagttt     24000
     attttatttt tatcatatat tttttaaatt atttattttt tttaattttt attattttag     24060
     ttttatttat attttaattt attaattata tgggtcaaaa aactaatcct aatggattaa     24120
     gatttggtaa atttaaagtg aaatatgttt atttatattt aataattttt attttttaat     24180
     atttattata taataaaatt tgattttttt gtaaattgtt taaagtgcgg tatgttttat     24240
     gtttaattat gtttataatt taggatttgt ttaggtatat tacctttata agcattttct     24300
     ttattttaaa aattttataa aaattttagt ttataaagaa attttattta tagtttaatt     24360
     ataattaatt attttaatat tttattaatt ttaaaatttt tattaatttt tcatttttat     24420
     tttaaacata attattttta agtaaaataa attgaattac tttttagtga aaataaatta     24480
     ttttattttt attttaaata tttttttaag ccgtatgctt atgattagca tgtattgttt     24540
     taaaagtatt aattttatta actttataag aattatctat tttattaaaa acatttttct     24600
     tgttggtata ctgaaaacaa aaattattct cattttgtta aacaagatat ttttattcga     24660
     aagtttttaa tggaaaaaat taaaaatgtt tttatttctt taatagaaat agagaaagac     24720
     aataaagaaa ctgtaatatt cattcattat ttaaatttta gtaaatttaa taaggtggaa     24780
     acaaattctg aaaaaaatga aataaattta tttaaattaa aaaatttatt attaaaatct     24840
     ttaaactcat tttttaatgt aaaaattaat ttcaatgaat ttattattaa acttattgaa     24900
     attgaaaatc ctattttaga tgttagattt atagctaatg atattcgtta taaattggaa     24960
     aaaagaatga actttagaaa aatagttaat tcaacaatag ctaatattat taataaagga     25020
     ataaaaggta taaaaataaa attatctgga cgtttaaatg atgcagagat ggcaagagaa     25080
     gaatctttta gagaaggtaa agttcctctt aatactttaa aagcaaatat tgattatttt     25140
     cattgtacag caaatgtgat attttattta ttattaaatt aataatattt tttaaattat     25200
     tttattatat caatatcttt tatgtttatt tattaaaaat tattattttt attttaaaaa     25260
     actttgtctg gtagtttagg tataaaagtt tggttaaaca aataataaaa tatcatttag     25320
     aaatattttt attgtataaa aatattaaaa ttaaataata ttttaattaa ttatgaaata     25380
     tagtattgtt tttatcaaac ttaaaaattt ataaaataat tcttatgttt tcaaattatt     25440
     tactttcttt ttcgtataga ttaaattggg attttataaa atggaatttt acttaatatt     25500
     taatattata ttttatttgt attaatttgt taatatttta ataaaacata tttgaattaa     25560
     gtaattaata atttaatgta tagttcttat ttattttaac ataaaaattt tattaataaa     25620
     aatatatata tatgttattt tatattatta tatatataat gaatataatt tatattaaat     25680
     taagatattt tagttaaaaa gagttaataa ataacatttt aataaaagct gtataatata     25740
     aaatttaaaa tattttctac agttttggaa cgaattattg atgatattta gttctttaat     25800
     ttgatattat atttaaatta attatttaaa taattaatta taatttattt gttattattt     25860
     taatatttta tacaagatta atatttaata cttttattga taatataatt tcgttgtttc     25920
     atcacgaaat tcatatatta tctaaaaatt taaattttcg ttcaataaaa aagaaacaac     25980
     atttattatt taaaagtttt tatactagat ttgtttctgt aagagattca gtagataata     26040
     attttttttt taagagtaat ataatttctt caaaagaaaa attttttata gttttttttt     26100
     tatgttataa aagaaatttt ttttataatt tattttttta taatatagaa attatcaatt     26160
     tatcttttaa atttaatttt tttttatttt ataaattttg ttttaataac cttgtaaaat     26220
     ttgttatgta tcctttttta gaattaaaaa cagaaaattt tgttttcaat tttaatttct     26280
     atacaaattt gtatgatata tttttaaatt ttaaaaaaat tttgttaaaa aattttatga     26340
     aactatatta ttttactata aattttaata ataaatttaa ttatatgaat aagaagtggt     26400
     tatataaaaa tttgacattt aatattaatt ttttaaaata ttttttaaaa ttaaataact     26460
     ttatatttaa tggatctata ttatttttca tttttaattt tatgtttaat gggttagtaa     26520
     gaatttatat ttaatataat taaaatatta gtttatattt aatctaaaat taaatatttt     26580
     taataattca aaattatttt atttataatt tttgataaat aataaaaatt atattaattt     26640
     tttgaataat ttttttatat taataatttt aacctaaaat tattgaatat ctttattctt     26700
     tattatatta aaaaataatt aaaaaaatcc ttactttatt tgattttaca aattattaat     26760
     tttatgtaat acattaaaac taattaatta ttttataatt agtttgaaaa taaatattta     26820
     aataatattt agtttataaa tcttttattc aaagagtgcg aattaatgtc tacaaataat     26880
     tgtaatgaaa taataatttc tttattattt tattattttg aaattaaaat ttattataat     26940
     aagctaaaat aaaatatatt taacaatttg taatttaaca ttataaaaaa taataaattt     27000
     atttatttat aaaataataa tttatattta taaaatacaa ttatattaat taatctatgt     27060
     aattaaatta tatatatagc agaataataa atgttttata aatttaatat taatttgtta     27120
     ttataagctt attgtaataa tactgtattt tacatgttat gcttttgaaa aaagattttc     27180
     tttattttta taaatgtttt atgaataatg agtttatata tgttagttca ttaaaaaata     27240
     tttatttttt ttttaaatca tataatgaat ttaatatatg tattaattat ttaatttatt     27300
     ttttaaaata taaaggaata aattttaatt ttataaatga tcatgtcaaa aattttttaa     27360
     ctaatggttt aacgtttaat tttataaaat tttttaattt tggttataaa tttttattta     27420
     aattaaatga aaaagatata aattattata aatttaatat aaaaacttta ataaaaaatt     27480
     tttatattaa aaatatattt tatactatat gtttaataaa taataaaata aaaaattggc     27540
     tagataaata ttttttattt gttaataaaa aatatttatt tttagagcta gatattttta     27600
     tttctaaatt attatggatt aaaattaaaa aatatcatcc taaaaaatct aatatttgga     27660
     tctattctaa atattggaaa aatttttctg gaatatggaa attttttata ataaataata     27720
     ttagtggaaa aatgatattt ttaaaatatc attatgattt taataattat ttattatatt     27780
     taaaaagtaa ttattctgga acatttagtt atttatatac atttaattta tataattcaa     27840
     ataaaaaaaa aaatttttta tttgaaaaat ttaaatataa attttttcca aaattcttag     27900
     atttgtatat aactcaaaag ggacaatgtt atatttgtaa aaaacatata tattctaaaa     27960
     aatttaaaat tattaaacta aaatttgata acaataaatt ttctaaaaat atatatttat     28020
     tacattttta ttgtaatttt atttgattaa atattgttta gaaatttttt actttttttt     28080
     tattatgtta aaacctaaaa aaacaaaatt ccataaatat caccgtggta aaattaaagg     28140
     taaaatttat ttttgatact taattattct tattaaaatt tattatattt atatatttat     28200
     tcttatagct acatttttgt ttaattaatg taataaatta attttatttt tatgataatg     28260
     taaattttgg cgaatttgct tgtgcgttat ataaataatt tattaaaatg atgtattgtt     28320
     tgtaattatt ttaatttaaa taaaataaaa ttttttaaag agctatatat taaatttact     28380
     taaaataaaa ttctattatt tttaaattta tacataaatt taaagttaaa tttattaaat     28440
     ataaaaatta taaaataaaa tttttttgtt tttataaatt aaatattttt ctatttattt     28500
     ttaattatat ttagaaattg atatactatt ttttgtgttt attttttata aagccaaatg     28560
     cattgaaatt tgctagtttt gttttaaaag gaatgattta cttaatttac aatctttaga     28620
     atttggttgg attacttcaa aacaaattga agctatagtg acattttact atatatatat     28680
     aataaaaaat atattttaaa aaattaaata aataattttt tttatattat taaaaaacaa     28740
     attaatttta tacgcaaagt aataacacga tattcaaaaa aaggtggtaa actttggata     28800
     agaatttttc cagataaacc tattactttt cgtcctgctg aaactagaat gggatctgga     28860
     aaaggtaatg tagaatattg ggttgctgta ataaaacccg gaaaaatcat ttgtgaaatt     28920
     tcaggaatac ctaactcaat atctaaatat tgtttaaaaa ttgcaggata taaattacct     28980
     gtgaaaacta aaatacttta taagaattaa tattattata accaattaat tattttataa     29040
     aattactttc ataaattctt ataaatttac catgatacaa actcaaacat atttaaacgt     29100
     ttctgataat agtggagcta aaaaaattat gtgtatttca ataattagta ctaaacgtaa     29160
     atatgcaaaa ataggtgata caattatagc tgtagttaaa atgtgaattt aattttaatt     29220
     ttgattttta tatttctaaa gtaattttta ctttacttta tataagtttc tttaaattaa     29280
     tttaaaaact tttttatttt ctaaaagcta gtcctaacaa aataattaaa aaatcaatga     29340
     tagtaaaagc attaattatt agaacaacta aaccattgta tagaaaacat aataacatgt     29400
     atatttcctt taatgaaaat gcagctataa taataaatac agataatact ttaaaaggaa     29460
     caaatatttt tggtccagtt cctagagaac taatgaatat aggttttaca aatttaaatt     29520
     caacagctaa attaataata taaaaattaa attatatata atttatcatt atttttcaaa     29580
     agtcataaaa taatataatt aaatattata ttattttaca tatataaatt taataatttt     29640
     attaaaaaaa aataaaatag aaagaaaata ttatattttg ataatcttag ttaaatagtt     29700
     aattaattgt atatttaatg aaaaaaagaa gaggtccaag tgaagatgaa aatccacgtc     29760
     ctgaaaaatt atttactcaa aaagtatttg actacatttc tagagtaata cttaaatatt     29820
     ttaaaaaaac ttataaattt ataatttata tattaaaaaa tttaacttta ttcaaaattt     29880
     tatataaatg ttttccttat attaaaaatt ttattttgaa aatagataaa atattttttc     29940
     atgtactgat aaaaagtata aattttatta aatatatacc tcagttaatt catgataaaa     30000
     tctttgaatt tttttggttt atactaaaaa tttttcaaat attaattttt gttaaaattt     30060
     ttaaatatgt gattaaaaaa tttattattt actaattcat ctaaaaaaaa aagtataaaa     30120
     ttatttattt atttttttag aaaaatctat ttatctatat cagtatttat aaaactaaaa     30180
     tattttataa atcaggtctt tttttacacg gtagacgata tatttacaga aaaccaaagg     30240
     aaacaaatta ttggaaaaac tatattatag ttccactata tattaatgat aaagaagttg     30300
     gaattgataa aactataagt gaaccagaat atattttact tgatataatt ttatatggac     30360
     ctttaaaaat aaaattatca gaatatttta atttaaataa taaaataatt gatagaacta     30420
     caacatataa aaaattacta gaaaaaaata ctatttatgg tattaacttt aatttcacgt     30480
     tcccaatact tttaaatttt aaagattcag aaaataagta tcagttaaaa gaatacttag     30540
     attttaacaa tattcttcag atttatttaa ttgaaaataa aaaatatatt tatagagaat     30600
     taaggagtaa atttgactgg gatgaatata atgttttaaa aataagactg tatgttaatc     30660
     acaaaagtgt tatatttata aaagataaat atttagaaga gcctactgaa ttagaatata     30720
     ttgtacttga tttattttta ttaggaccac tagaaaaaga atattcggaa aattataaaa     30780
     taatatattt aataaatgaa agaaataaaa gatataaaga tatgtatgat atgggagaaa     30840
     tatatggaat aaatattaga tttgacaaac tggattactt taagttttta aattctgaat     30900
     attctacaga agaacgtata tatgaaaaaa ttctttttat ttatattata acttaaaaac     30960
     taaacaaaat atatagttta gccatattaa aattttaaaa tattaatgtt ttatttaaaa     31020
     ttatcaaaac atatttctat ttttataaat taatatatat aaaataattt tatataacat     31080
     agacaatttg agttatttaa ataaaaaaat atatttttta ttcaaaaaag ttcctaaaaa     31140
     attaataaat aaatatatgg aatacataaa ataatacgct aattttacaa taataaatgc     31200
     gttaaaataa agttatataa taaattaaat aaaaatttag ttttatttta aaattttctt     31260
     agtttttgaa taaaattaat atggataaat tatcagaatt ttgttcaaaa tttgtagaaa     31320
     atgtaatgaa aatgactgta aatcaactga ataaggtcac aaaagaatta ttatgatttt     31380
     ttaaatgtaa ataagttaca ttattttaaa tttttaatat aaataaataa ataaaaattt     31440
     atttttataa aatataaaaa attaatatta atttaatagc taaaaaaatt acaatagata     31500
     gtaattttaa atcagtaaca gataataatt ctgttattga atcatctaaa gaaataactg     31560
     aaaataaagt tatagaaaaa cttgagttta atataatatt agaatctttt ataagctcac     31620
     aaagaattaa attaataaaa actttacgtg atctaatttc tataggttta aaagaagcta     31680
     aagaccttat agaaactctt cctaaaacta tatatgaagg tgtttctaaa gaatttgcag     31740
     aagaaacaaa gaagacttta gaagaatctg gagcttctgt tataatcaca gaaaatatta     31800
     tataataatt atgatgaata ttaatagttc gtttaacaac gatggtactc aagatcccaa     31860
     aaaagatctg attttatcaa attcaaatga aaatgaatat gattatatta ttaaattaat     31920
     atacgaaaat ttatataata tatgtttttc gataaatttt gtattgaaaa aaatatattt     31980
     agataaattt gtttataaat atttacctta tattgaaatt ttccttaaaa tgaacaaaga     32040
     aaaatgttgt tgcagattaa aaaaattttt tgaaaaagat aaaattaaat tatataaaat     32100
     ttatcataaa ttcaaaaact ttctaacatt aaatttttct aatagtttca catatatgat     32160
     taaaattaat atttattaat ttttaatata aaagttaaat ataaattatt tttttaattt     32220
     tttagaaaac attttatcta tattaataat ggatttggaa ttccttatga cataaaaata     32280
     tatatcaata aatcaaaaaa caagatgtat atttatagaa aaccatatga acaaaattat     32340
     tggaataatt ttattctttt atccttatat gttaataata aaagagtagg agtaaataaa     32400
     aatattacta aattagaata tattttactt gatatatttt tacatggtcc tttacataca     32460
     gaattcataa attacttaga aataactaat tatataaata atagaacata tttatatgaa     32520
     aaaatgttaa aagaaaaatc agtaaatgct ataaatatta tcctcccacc tgtcatgcat     32580
     actgcaagtt ttgaatataa ttatgaaata attgaagatt tagattctaa taaaatttta     32640
     aatatctata ttcttaataa caagtgttat tattgtagaa aattaaaaga tgattcttac     32700
     tgggaaaaat ttccatttaa tgaaatacca atttttgtta atgataaaaa agtaggatta     32760
     aggttaaaaa ctgataaact taaaacaact aaaaatctta ctaaagtaga atattattta     32820
     ttagatatat tttggtttgg tcctttaaaa atagaagctt cagaacatta tgaaaaaata     32880
     atgagacaaa taaaagatag aaataaaaaa tatatgtgtt tatactacga aaaaataata     32940
     aatggaataa atattatatt taatatatct aacaatattg aatataaaaa atttttaaat     33000
     aatgattact caataaaaga aatgataaac gtagaacata ttcttactat atacgtgcta     33060
     acttaaatgt aattattaaa attaacattt aaaataataa aattatattt taataaaaaa     33120
     tactaactat aaaatatata aattttatag atacatttta aataaatcaa tatatttata     33180
     ttttgacaat taataatgtt tatttattat attaacatga aaacagaaaa aacaaactat     33240
     atagaaatat taattataaa attaatattt tttatattaa caccaataaa aataatattt     33300
     tttattgcaa aaaaaataat taaaaatcca attatatata gatttatttt taaatattta     33360
     ctttatatgc aaaataaaat tataataatt aataataaag aatattttta tagaatacct     33420
     aaaaaaaaag aatactggga atggttcagt gcaaaaccat tatacgttaa tggtaaatta     33480
     attaatgaaa tcaaaacaaa agaacaacgt ataaattttt cccttggcaa aatgattatt     33540
     aaagaatctg aaagtcttac cgaattagaa tatgttttac ttgacttatt ttggtttgga     33600
     ccttttcaaa tgaaatatca gaatatatta agacaaaatg atattattat taaaaaagga     33660
     gtgaaaaata taaaaaaaat atttcaagaa aataataagt ttaaaggcat aaatctaata     33720
     ttccaaaaaa cggacatttg caaaatttac agtggaaaat tttatacata tgaaaggata     33780
     actgaagata atattctttt aatttatgtt tttattaaaa acaaagatta attatactaa     33840
     aaaataatac atattaacaa aataatatta taaaaaaatt actaatatta ttttaaatat     33900
     aatattaata gatctaataa aatttaaatg taacaaaaca atatagttta aaaaattcat     33960
     tttatttaca aatattacaa catgaactca aacgaaatca aagctatttt agaaaaaatt     34020
     aaaaaaaagt taacaaatca agttaataaa ataaaaaata ttttcattta cataatttat     34080
     ttaaaagaat atctaaatca actttatgaa aaaaaatatt tctatagaga aataaatgat     34140
     gaaaattatt ggaaaaagta ttctaatata gaaatatata taaatggaaa aaaaattgga     34200
     acaagtgaaa atattaataa atcggaatat attttattag atttatttat gaatggacca     34260
     ataaaaataa atataaacaa gaaagataaa atatacgaaa taacaaatat aagaaaatta     34320
     agatacttaa tgttattata cttaggaata gtatcaaaaa ttaacatagt atttcaacaa     34380
     attacgccac caacattaaa ttatgaaaaa aattataaaa cagaagaaat agtagataat     34440
     tattttgttc ttcatgttta tgtttggaac gaaattaaaa aataacaaaa agttccataa     34500
     aatttaaatg taacaaaaca atatagttta aaaaattcat tttattttaa ttataaaaat     34560
     atgtcaacac gaaaactaca aaaaagaaaa atattaccaa atgattcaat atacaacagt     34620
     ttactagtta gccaaacaat aaataaaatt ttatcaaaag gaaaaaaaaa tatagcacga     34680
     tatatttttt ataaatctat gcaaaatata gaaaaaataa aaaatgaaaa tccgttagat     34740
     atttttaaaa aggctgtaga taatgcaact ccatcaatcg aattaagaac acaaaaaaga     34800
     aaaaaaggac aaatatccaa aatatcaatt aaaacaaaac tagagcgtag aaataaaata     34860
     gcgctaaaat ttataataaa ctcagctaaa aaaagaagtg aaaaaaatat aatacaaaaa     34920
     ttacaaggag aaatacttga tgcatataat aatacaggag ctgctgttca aaaaaaagaa     34980
     gaaattgaaa aatctaaatc tcctgtaaat aataacaaaa aatttatttc taaaaataaa     35040
     aaatctaaaa acaaaaaaca aaaaaaaaga ttaaaaagaa aaaaaaacat atattaaaaa     35100
     gtgaaaataa aaaataaaag aaaaatatat aaatccaatt aactcaaaaa taatattgac     35160
     ttagttgaat attaatattt aaatatatat aaataatttt aatttttaaa aaacaatata     35220
     aaattaattt tgtatacttt ttatttttaa cataaaaata aaaaattaaa agctaatgtc     35280
     tagacaaaaa ttcgaaagaa ttaaaccaca tataaatata ggtacaattg gacatgtaga     35340
     tcacggcaaa acaacgttaa ctgcagcaat tacaatggca ctttcagtaa ctggaaacac     35400
     aaaaagtaaa aaatatgaag aaatagattc ttcaccagaa gaaaaagcaa gaggaataac     35460
     aataaacaca gcacatgtag aatatgaaac aaaaaataga cattatgcac atgtagattg     35520
     tcctggacat gcagattata taaaaaatat gataacagga gctgcacaaa tggatggagc     35580
     catattagta atatcagcta cagatggacc tatgccacaa acaaaagaac atattttatt     35640
     agcaaaacaa gttggagtcc caaatttagt agttttttta aataaagaag atcaaataga     35700
     atgagattac aaatattaaa aataaaaata aataaattaa taattttaaa taacaataat     35760
     taaatttaaa aaaaaataaa aaataaaatt tatttaaaat gacaatgaat tattagagtt     35820
     aatagaacta gaaattagag aaacactaaa taattatgaa tttccaggag atgaaatacc     35880
     aataataact ggatcagcct tattagcaat agaagcttta aataaaaacc ctaaaataat     35940
     aaaaggagaa aataaatggg tagacaaaat attggattta atggataaaa tagattcata     36000
     tattcctact cctatacgcg atacagataa agattttcta ttagcaatag aagacgtatt     36060
     atctattact ggaagaggta cagttgctac aggacgtata gaaagaggaa aaataaaagt     36120
     aggtgaaaca gtagaattaa taggattaaa aaatataaaa tctactacaa taactggttt     36180
     agaaatgttc caaaaaagtt tagatgaagc aatagctggt gataatgtag gggtattact     36240
     aaggggaata caaaaaaatg aagtagaacg aggaatggta atagcaaaac ctggaacaat     36300
     acaaccacat ataaaattta attcacaagt atatatactc acaaaagaag aaggaggcag     36360
     acacactccc ttttttgaag gatataaacc acaattttat gtgagaacaa cagacgtaac     36420
     tggtaaaata gaatctttta aatcagatga tggtacaact gttcaaatgg taatgcctgg     36480
     tgataaaata aaaatgattg ttgaattagt acaacctatt gcaatagaaa taagattaaa     36540
     aaattaaata ataatactaa taaaattaat ttaaatactt tattaaaatt ataaatttta     36600
     taaaaaataa aaaaatatta ttaataatat atttaaaaaa aggaatgaga ttcgctataa     36660
     gagaaggagg aaaaactgtc ggtgcagggg taataataaa tattatagat taaatttaat     36720
     ctataatatt tactaataaa aagaaaggtt aataaatatt aattttttct ttggggtgta     36780
     gccaagtggt aaggtaacag gttttgaccc tgtaatgcga gggttcaaat ccttccacct     36840
     cagtaaataa atggagaaat gtctgagagg tctaaagagc ttgattgcta atcaggtgta     36900
     ttttatttta taaataccaa gggttcgaat ccctttttct ccttatatta taatatttaa     36960
     tttattttat aactataaaa ttattaaaaa gcagataatg agatttgaac tcatgacatc     37020
     aatcttggca aaattacact cttccactga gctatatccg cataaaatat actggcgaag     37080
     aaaggattcg aacctttaac cttggggtca tgaggcccac gagctaacct tttactctac     37140
     ttcgccctta tctattatct atattaaaat agttattaac atcttaataa agccttttgt     37200
     tggatttgaa ccaacgacca ttgtattaca aatacaatgc tccaccactg agctaaaaag     37260
     gcaaaaataa aattattaat ataattataa ttttatttta ttaataaata gtcatagtcg     37320
     cctaatggat tggcatcagc cttctaagct gttttatata ggttcgaatc ctttctatga     37380
     cataaacaaa atacttttac ctttgaccgg atttgaaccg gtacgctaaa aaagcacata     37440
     attttaagtc atgagtgtct accatttcac cacaaaggtt taaatctaat aaactaatat     37500
     tataataata taacgccaca atgaatacaa aaataaaaat atttaaaacc ttctcccccc     37560
     ctattaaata aaaaaactaa atgtctaaaa ttcaaaggtt taaaaaattt attatataaa     37620
     ttttttaaat ctttattaaa aatattaaaa acagaaaaac attttaataa aagactttta     37680
     gaagaataaa aatcttgctt agactcagac ttaaatattt taaaagccct ttttttgata     37740
     aaacaaagtg aataatttaa atcaaacaaa tcagaatatt tatgatactc cttccaatct     37800
     tttacaattg gatatatttt agaagccttt ataatcgaac cataattaga attattaatt     37860
     ataactttta tccttgttaa aaatttatta taattatcaa aactaggaaa aatacacaaa     37920
     ttattgtaac ttttataaga aaacttaaaa tgccatccaa gaaaatcaaa tccattaatt     37980
     atggacgata attcaatttc agaaatatta aattttaaat ctaatttact caaaaataaa     38040
     taaattttac ttaacagttc tttttcatta tcaataggat taagaaaaaa taataaaaaa     38100
     taaccataac gaatacaatt atgtaatttt tctataccat ttaaaaaaat attcaataat     38160
     aatgaactaa aatcaacttt attaaaaata caattattcg aaaattctaa aacaaaccct     38220
     ttttctaata atttaaatat acctaatttt atacatctag gagcaattaa tttttccatt     38280
     aaaaaactat aattatttat acaaaaattt tgtgataaat ccaattttaa aactcttttt     38340
     ttggacccaa aagaaaattt agataaattt aacaatatta attcttgtat ttcataaata     38400
     aaatattgag atctataacc taaattaaat ggatgaaata aagcctcatg aacaggctca     38460
     attgcaaatt taactaagta acaccaaaca cgatctgaaa taacaggcac tttcttaaca     38520
     ataattttac catcattatc aaataaagaa acttttttta aattttgaaa tatccaatta     38580
     ttccaattat atttcaaaaa ttcatttaat tcaaaacttt cataaaaatt taaagaaaca     38640
     tatccatcaa caccaggcaa attttcatta aaaacagaat gatttactaa tttaatagct     38700
     aataatctag aataatttaa ttgaacaata attttttgta aaacatacaa tttttttcta     38760
     tcataaacat aagaaacttt aaataaacgc ttctgtaact taaaaattaa atttgtaact     38820
     ttatcccatg ataaattatt actaaaattt attaaactaa aagatatcat acttataaaa     38880
     taaaataata ataataatat atataataaa actactaact aatttaaatc ataataaaaa     38940
     aaatattaat ataattcctt tgtgatgaaa ttggtaaaca tatatgattc aaaatcatac     39000
     gcgaaagctt atcggttcaa atccgatcaa aggaaaaaac ataactagaa ttattactac     39060
     aaaaacaatt caaaaaattt ttatggaagt aaggggaatt ggacccctga catctgcttt     39120
     gcaaaaacaa tgctctacca actgagctat actcccaaac agattaggat tagggccata     39180
     acagatttga actattaacc ttacccttat caagggtatg ctctaaccaa ttgagctaat     39240
     agccctaaat ctaactgaac cttacttttg tttccacact tcgctagctt aaaaatttat     39300
     aatatacttt ataataatta cataaaaata caatagtgtt aaataataca tacacaattt     39360
     aacaacacac aaagcataaa ttaaactcca acaagaaaat aaacatctat attttataaa     39420
     ttaccaatat aatataagta cctttaactc gttacccata gaatgaaatt catcaaaaat     39480
     aaattcacct tgtaatgaat ctttagaaat aaatcgatct gaaggaataa aaataaaatt     39540
     aatactaaaa gcaaaaatac tactaatatg cttataagtt tcaaacattt tttcatatct     39600
     ttctcttctt tgaactctat acatttgatc tatatcacaa atatctgtta ctttaaaatt     39660
     taaaggacca tataaaaata aatccaataa aaaataatca aagtcactaa tattatcctt     39720
     ttcaatttct tttgaaatat caaatgttaa tttatattta ttcttaactt tttcaaattc     39780
     atcaatatca ctatcactat catcatcact ttcagtctcc atcataaaaa aatcagcacc     39840
     atacatagat tgtaatgcaa aatctctata aagtctaaga cttttaatca tcattttctt     39900
     ttttatctcc ctaccttctt catctaattg agaatcgtca aaattaaaat ccaaataatc     39960
     aatctctgaa tctgaatctg aatctgaatc agaatctgaa tcatcagaat ctgaatcatc     40020
     agaatctgaa tccaaattta aatcattaga agaagaagta gaagtagaag tagaagtaga     40080
     agtagaatta aaacttgata tcaaatcagg attatcaaaa ttaaaattag gatcatattc     40140
     ctctattctt ttatcaccac ttaattttaa attcattttt ttttccttta aatgttctct     40200
     caacaaatct ctaacaccca ctaaaatatc atttttatta gaatcatatt ttttacgttt     40260
     tttaatatct ttaatatctt taaattcaac gaaatcatta gcacaaatat tacccccaat     40320
     tccatgacca ttcaaataat aaaatctatt accatatttt tgtttccaaa attcccttgt     40380
     ccttatctct cgacaaaaat acgcttgact atcactctca tctaaaagaa ccctaccttc     40440
     cgaatcatca taatctttat ctactacttt ttcttctata tcctccgact ttatttcttg     40500
     cccttctaat tcactacctt caataaattc caaatccttt atattttcat tttcataaaa     40560
     aatctttttc ttttctaata aaacttttac acctattaaa acattattat ttatgatatc     40620
     tggaataaaa tggacaatca attttaagtc tttctcctta ttttcatttt cgtaaagaat     40680
     ttttttactt tctaataaaa ctttagtacc cattaaacca tcactattta tgatctcagg     40740
     aataaaatta aaaattaatt ctgaatcttt ttcctgactc tcactctcgt gaaaaaatct     40800
     agttcctact gaaactatta aaacactagt atcaaaaatt tctttaataa attttaaaaa     40860
     atcttctaaa tttataataa aatacttgta tttaaaaatt aaaaaaaaac taaattttct     40920
     cacttttctc acactactta ataataaatc atctaaaaaa ataaaaaaat tataaataaa     40980
     ttttctaaat ttacgaacaa tatgaattct tttaactttt ttccaaaaaa agaacatttg     41040
     atatcttatc cagaacaata aatcttctgg atttggtaat tttcgatttt ttgccattaa     41100
     attaacaaaa ccaaaaacta aaaatttaaa cttaatatat tttcaaaaca aaatagcgat     41160
     tggatttttt ttcaatacca atacctttta tttataaaca ataaataaaa attctaatta     41220
     aaatacgcta ttaaaaataa taaaccctag aagtaaaagg acttgaacct ccaactattt     41280
     gcttgtaaaa caaatgttct accatttgaa ctatactcct taccaatacc attacattaa     41340
     ttaataacta tacaattaat attaaatatc aaatttaata aataaaacaa aatatttccc     41400
     aaacacatat ccaaacacaa atataactca aaattttatt aataatatat ctaaacataa     41460
     tatcaatatt ttcctacttc tattatatta tatattatgc cattcattgc cattatacca     41520
     aaataaagaa ttcaataaaa attcaatata tttcattaaa tgaaataacg attggacttt     41580
     taataccaat accttttatt tataaaccat aaataaaact tctaatttaa aatacgcctt     41640
     tcattaaaaa taatacgggg cactaaaaaa ttttttacaa aagtaatatt aatttctttt     41700
     agtaattatt tttcatttta tatttcacat ataaaattcg gaatgtattt tagtggttct     41760
     ataaaatcaa agagcacccc taaaaaaaac aataactttt ataaaataaa aattcaagaa     41820
     aaaaaataac ttacctttaa ataaaatata taatctactt cacttttttt ttcattaaca     41880
     taacaaaaaa ccaaaaatat agacaaaatt ttcgatttat tagtatatct cagctaaaca     41940
     tcactatttt taaacctaat acctatctaa cagttaatct tactacaatc taataaagag     42000
     tacttatctt aaggtaggct tcctacttat atgctttcag cagttatcca ctccatacat     42060
     agctacccag catattctgt tggtacaaaa actggtacac cataggtatg ttttttctgg     42120
     tcctctcgta ctaagaaaaa atcctttcaa tactctaacg ctcacaccgg atatggaccg     42180
     aactgtctct cgacgttctg aacccagctc acgtaccgct ttaatgggcg aacagcccaa     42240
     cccttgaaac aaactaccgc tccaggttgc gatgagccga catcgaggtg ccaaacctcc     42300
     ccgtcgatat gaactcttgg gggagatcag cctgttatcc ctagagtaac ttttatctgt     42360
     ttgcgacgac ctttccatcc agtatcgccg gatcattaag accgacttta gtccctgttc     42420
     gacttatatg tcttacagtc aggctttttt atacctttac attctatatt taattaccat     42480
     ataaattgaa aaaacctttg tacgcctccg ttacctttta ggagctaccg ccccagtaaa     42540
     actgtccact tgaaattgtc tatcaactta attttaaata agattaaata ttagattttt     42600
     agtccatcta gagtggtatc tcatactaca gctcaaatta ttcctaaaaa taatatcata     42660
     gcctcccact tattctgcgc aagtaaaact caaaaccaat atcaagttac agtaaagctt     42720
     catagggtct ttctgtccaa gtgcaagtag accgcatctt cacagtcaat tctatttcac     42780
     cgagtttctt tctgagacag cgtccaaatc gttaaacctt tcgtgcgggt cggaacttac     42840
     ccgacaagga atttcgctac cttaggacaa ttatagttat tgccgctgtt cacaggggct     42900
     tcagttacta gctttgctaa tgctaaccaa tttctttaac cttcctgcac tgagcaggcc     42960
     tcagccccca tacatcgtat ttcacttcgc ggagacttgt gcttttgtta agcagtcgct     43020
     tggacctttt ttctgagacc tcttttaaag gtacttttta tccctaagtt acaaagttat     43080
     tttgccgagt tccttagaaa gaattatctc gagctcctta gtatactcaa ccaatccact     43140
     tgtgtcagtt tacggtacag gcaatttaaa atttttaaaa acaaaagctt ttctcggaaa     43200
     catgacatac atcactttta atatcataat actaatcgta ctccagccta aactcaaata     43260
     ttttttataa tatttttcaa catctcagac agttgaacca taaaaaacaa tgcaaaaaca     43320
     aaaataaatc tcaaaataat ttattaatat tcataatact tcaaatcaaa aattacaaat     43380
     ttataaaaat aaaaatttca ttatagtata tacttcgcca aactcatatt ttccaatact     43440
     aataaaacat aattaaatta atttatcaaa atttttacat tactaaacca aattatggat     43500
     gacttagcct ttttcataac tttttttata ttattaaaat tgatacagga atattaacct     43560
     gtttaccatc aaattacatc tttagacttc attttaggac ctgattaacc ctcagaggac     43620
     gaacctagct aaggaatcct tagattttcg gagcattaga ttttcactaa tgttttcgtt     43680
     actcaagccg acattctcac ttctatttaa tccataatta cttacgttat tacttccact     43740
     caaaatagaa cgctctccta ccgattataa ttcccacact ttcggcaaat tacttagtcc     43800
     cattcatttt tggcgcaaat tcatttaact agtaagctat tacgcacttt ttaaaggaat     43860
     tgctgcttct aagccaacct cctagttgtc taaataaatt cacatccttt atcacttagt     43920
     aattatttaa gggccttaaa tagtgatctg ggctatttcc ctctcgacaa tgaagcttat     43980
     cccccactgt ctcactgatt aatcgtaata aaatatagta ttcaaagttt gccactactt     44040
     agtattattt tcacaacctt catagaaaca gtgctttacc cctatattaa acataattaa     44100
     atgctgcgcc tcaacgcatt tcggagagat ccagctatct ccaagttcga ttgaaatttc     44160
     ttcactaatc attgttcatc tcccaatttt tcaacattgg tgagttcggt cctccattac     44220
     cttttaaaga aatttcaacc tgacaatgat tagatcacct gggttcgggt ctataaaaaa     44280
     tgacattata ataaacaaaa ttttaactta attaaatatt tatatacaac aacaaaaaac     44340
     aaataaataa attaaaaaat aaaattatat aagctttatt aaaactcgat ttctctaaga     44400
     cttcagaata aaattcctta accttgccac tacttataag tcgccggctc attcttcaac     44460
     aggcacatag tcagaatttt tattaaaacc tcctactgtt tgtaagctta tgttttcata     44520
     ttctatttca ctcacttctc agtgttcttt tcagctttcc ctcacggtac taattcacta     44580
     tcggtcattt aaaatattta gtcttacgaa atggtcctcg cagattcata cagaattaca     44640
     cgtgttctat actactcggg aaaataacta tttaaatatt taaataaata caagactaat     44700
     aaccttctat ggttttgtaa ctaacaaatt ctttatttaa aaataaatta aatcaaaaaa     44760
     tatcccaaac aacacctata ataaggttta gactaattcc aattagttcg ccactaataa     44820
     ggaaatcgca tttgctttct tttccttcag ttactaagat gtttcagttc actgagttat     44880
     ctgtaaaata atatctatac attaatattt taatactaaa caagttgcct cattcgggaa     44940
     tctttggatc aaaatttgat tctaactccc caaagcatat cgtcaatttc cacgcccttc     45000
     atcgatctta aatgccaagc aatcccacat aagcccttaa taattttatc tattaaaaat     45060
     ttattaaaag taaaaggact cgaacctttt ttattaacta gttttaccta taaaagtttt     45120
     aatacttata ttataaacta aacttttaga taatactatt ataaaataat attaaaattt     45180
     atttaatttt caaaattagc aaagttaaaa catttttcca gccgcacctt ccagtacgac     45240
     taccttgtta caacttcacc acggtcacca gccagaccct aattatcatt tttcaaaagg     45300
     ttaaaaaaca atatcaaaca caactaactt ccttgatgta acgagcagtg tatacaaggc     45360
     ccaaaaacat attcaccacc atataactaa ccggcgatta ctagcgattc caacttcacg     45420
     taaactaatt tcaacctaca atccaaactt agattaaatt tatagattag ctaactttta     45480
     caagtttgca actaattatc ttaaccatta taacacgtat atagcccaag atataaagaa     45540
     catgatgact tgacattatc ctctctttcc tctgatttat caacagcagt ttcttcaata     45600
     tacaaattta actacagata aggattacgc ccatcataaa actaaaccat acatctcaca     45660
     atacaagctg acaataatca tgcaccacct atcacctata tctagatttt ttaactacat     45720
     tattaataat aatcatttat tttaacatgc taagtattaa taaggttttt cattttacat     45780
     cgaattaaac catatactcc accgcttatg caggtcccca tcaattcctt tgagtttcac     45840
     ttttacaaga atacttccca agcggaatac ttaacatgtt aacttttaaa atatatcctc     45900
     atacttatat atatctaata tatataaaaa tagaatcttc ataacttagt atcaatagtt     45960
     tacggccaaa actaccaggg tatctaatcc tgtttactac cttaatttta gtctctcaat     46020
     gtcagtattg gcctagcaaa gtaccttcac cactacacta aaaattccct ttacctctac     46080
     cataccctag tattactgtt tctaatgcct ttataaaatt aaaaatataa tatcacctcc     46140
     ggacccttta aacccacaaa taattacaga taacactgac atcccccgta ttaccacagt     46200
     tgctgacacg aaattaactg atgaatatta ttcaaatatc gtcacctatt cttttttaaa     46260
     aaaaaaattt acaactaata cagccttctt cctacacgca gtattgctcc atcaaatttt     46320
     cactcattgc ctcccataaa agtctgtacc actctcaatt acagtatgac tgaccattct     46380
     ctcaaatcaa ctactgatca aaatcttggt aagacattaa ctaaccaaca aaccaatcag     46440
     attcaagctc atgtttagga aaaaaatttt tacttaatag tataattata ggatattagc     46500
     aaacatttct ataagttatc ccccaactaa atatagattc tcacatatta ctcacccatc     46560
     tgctactaac tcattttata aaacaagttc gttcaacttg tatatgttat gcatactgcc     46620
     agtattaatc ttgaataaag ataaaactat tcgtattata tattttataa aaatttcatt     46680
     agtaataact gtatatttat accaatacca atacctttta tttttaatta aaaacaaata     46740
     ttctaatcaa cctacatcac tagaaataat atttcttctt cttcttcttc tttttcctac     46800
     atatacccat attatactat atcacaacac taattaataa taataaaaaa atattaaata     46860
     acaaacttaa taaaataaac acattttaca acaaaaataa cttattacaa cttcaccaaa     46920
     atcaccacca ctcaactcac acactttttt cacactgaca attaaattaa ctttatcata     46980
     cactaaacta cttctattac ctgctatgcc aatataaaca actcaataaa aattcaaaat     47040
     atttcattta atgaaataac gattggactt ttaaatacca atacctttta tttataaatc     47100
     ataaataaaa cttctaatta aaatacgcca ttcattaaaa taatatggag cactaaaaaa     47160
     ttttcataaa agtaatatta atttctttta ataattattt ttcatcttac atttcacata     47220
     taaaattcgg aatgtatttt agtggttcta taaaatcaag agcaccccta aaaaaaacaa     47280
     taatttttat aaaataaaaa ctcaagaaaa aaattactta ccttttaaaa taaaacataa     47340
     tccattttta cttttttttt cattaatata acaaaaaact aaaaatatag acaaaatttt     47400
     cgatttatta gtatatctca gctaaatatc actattttta tacctaatac ctatctaacg     47460
     gttaatttta ccataatcta ttaaagagta cttatcttaa ggtaggcttc ctacttatat     47520
     gctttcagca gttatccact ccatacgtag ctacccagca tattctgctg gtacaaaaac     47580
     tggtatacca taggtatgtt ttttctggtc ctctcgtact aagaaaaaat cctttcaata     47640
     ctctaacgct cacaccggat atggaccgaa ctgtctctcg acgttctgaa cccagctcac     47700
     gtaccgcttt aatgggcgaa cagcccaacc cttgaaacaa actaccgctc caggttgcga     47760
     tgagccgaca tcgaggtgcc aaacctcccc gtcgatatga actcttgggg gagatcagcc     47820
     tgttatccct agagtaactt ttatctgttt gcgacgacct ttccatccag tatcgccgga     47880
     tcattaagac cgactttaat ccctgttcga cttatatgtc ttacagtcaa gcttttttat     47940
     acctttacgc tctatattta attaccatat aaattgaaaa aacctttgta cgcctccgtt     48000
     accttttagg agctaccgcc ccagtaaaac tgtccacttg aaattgtcta tcaacttaat     48060
     tcaaaataag attaaatatt agatttttag tccatctaga gtggtatctc atattacagc     48120
     tcaaattatc cctaaaaata atatcatagc ctcccactta ttctgcgcaa gtaaaactca     48180
     aaatcaatat caagttacag taaagcttca tagggtcttt ctgtccaagt gcaagtagac     48240
     cgcatcttca cagtcaattc tatttcaccg agtttctttc tgagacagcg tccaaatcgt     48300
     taaacctttc gtgcgggtcg gaacttaccc gacaaggaat ttcgctacct taggacaatt     48360
     atagttattg ccgctgttca caggggcttc agttactagc tttgctaacg ctaaccaatt     48420
     tctttaacct tcctgcactg agcaggcctc agcccccata catcgtattt caacttcgcg     48480
     gagacttgtg cttttgttaa gcagtcgctt ggaccttttt tctgagacct cttttaaagg     48540
     tactttttat ccctaagtta caaagttatt ttgccgagtt ccttagaaag aattatcccg     48600
     agctccttag tatactcaac caatccactt gtgtcagttt atggtacagg caatttaaaa     48660
     ctttaaaaac aaaagctttt ctcggaaaca tgacatacat cacttttaat atcataatac     48720
     taatcgtact ccaacctaaa ctcaaatatt ttttataata tttttcaaca tctcagacag     48780
     ttgaaccata aaaaataatg caaaaataaa caataaccta ataaaattta ttaaaccgaa     48840
     atcaaaaata taattaaatt tattaaaatt tttacatcat taaaccaaat tatggatgac     48900
     ttagcctttt tcgtaactct tttttacatt atcaaaattg atacaggaat attaacctgt     48960
     ttaccatcaa attacatctt tagacttcat tttaggacct gattaaccct cagaggacga     49020
     acctagctaa ggaaccctta gattttcgga gcattagatt ttcaccaatg ttttcgttac     49080
     tcaaaccgac attctcactt ctatttaatc tataattact tacgttatta cttccattca     49140
     aaatagaacg ctctcctacc gattataatt cccacatttt cggcaaatta cttagtccca     49200
     ttcatttttg gcgcaaattc atttaactag taagctatta cgcacttttt aaaggaattg     49260
     ctgcttctaa gccaacctcc tagttgtcta aataaattca catcctttat cacttagtaa     49320
     ttatttaagg gccttaaata gtgatctggg ctatttccct ctcgacaatg aagcttatcc     49380
     cccactgtct cactaattaa ttgtaataaa atatagtatt caaagtttgc caccacttag     49440
     tattattttc ataaccttca tagaaacagt gctttacccc tatattaaac ataattaaat     49500
     gctgcgcctc aacgcatttc ggagagatcc agctatctcc aagttcgatt gaaatttctt     49560
     cactaatcat tgttcatctc ccaatttttc aacattggtg agttcggtcc tccattacct     49620
     tttaaagaaa tttcaacctg acaatgatta gatcacctgg gttcgggtct ataaaaaatg     49680
     acattataat taaataaatt aaaataacaa aattataaaa gctttattaa aactcgattt     49740
     ctctaaggct tcagaataaa attccttaac cctgccacta cttataagtc gccggctcat     49800
     tcttcaacag gcacatagtc agaattttta ttaaaacctc ctactgtttg taagcttatg     49860
     ttttcatatt ctatttcact cacttctcag tgttcttttc agctttccct cacggtacta     49920
     attcactatc ggtcatttaa aatatttagt cttacgaaat ggtcctcgca gattcataca     49980
     gaattacacg tgttctatac tactcgggaa aataactatt taaatattta aataaataca     50040
     agactaataa ccttctatgg ttttgtaact aacaaattct ttatttaaaa ataaattaaa     50100
     tcaaaaaata tcccaacaac acctataata aggtttagac taattccaat tagttcgcca     50160
     ctaataagga aatcgcattt gctttctttt ccttcagtta ctaagatgtt tcagttcact     50220
     gagttatctg taaaataata tctatacatt aatattttaa tactaaacaa gttgcctcat     50280
     tcgggaatct ttggatcaaa atttgattct aactccccaa agcatatcgt cagtttccac     50340
     gcccttcatc gatcttaaat gccaagcaat cccacataag cccttaataa ttttatctac     50400
     caaaaattta ttaaaagcaa aaggactcga accttttatt aactagtttt acctataaaa     50460
     gttttaatac ttatattata aactaaactt ctaaaataat actattataa aataatatta     50520
     gaaattattt aattttcaaa attagtaaag ttaaaacatt tttccagccg caccttccag     50580
     tacggctacc ttgttacgac ttcaccacgg tcaccagcca ggccctaatt atcatttccc     50640
     aaaaggttaa aaaaacaata tcaaacacaa ctaacttcct tggtgtgacg ggcggtgtgt     50700
     acaaggcccg agaacatatt caccgccgta tagctgaccg gcgattacta gcgattccaa     50760
     cttcatgtag acgagtttca gcctacaatc cgaacttaga ttaagtttat agattagctc     50820
     acttttacaa gtttgcaact aattgtctta accattgtag cacgtgtgta gcccaagaca     50880
     taaagggcat gatgacttga cgtcatcctc tccttcctct gatttgtcaa cagcagtttc     50940
     tttaatatac aaatttaact aaagataagg gttgcgctcg ttataggact aaaccataca     51000
     tctcacgata cgagctgacg acagccatgc accacctgtg cctagatttt ttaattacat     51060
     gattaataat aatcatttac tctagcatgt caagtcttgg taaggttttt cgtgttgcat     51120
     cgaattaaac cacatgctcc accgcttgtg cgggcccccg tcaattcctt tgagtttcac     51180
     ttttgcaaga atactcccca ggcgggatac ttaacgtgtt aactttagaa atgcatcctc     51240
     atatctatat atatatctaa cacatataaa tacagaatct tcataactta gtatccatag     51300
     tttacggcta agactaccag ggtatctaat cctgtttgct accttagctt tagtctctca     51360
     atgtcagtat tggcctagca aagtgccttc gcctttggtg ttctttccaa tatttacgca     51420
     tttcaccgct acactggaaa ttccctttac ctctaccata ctctagtatt acagttttca     51480
     atgcctttat aaagttaagc tttaacattt aacattaaac acataatacc acctcctgac     51540
     cctttacgcc caataattcc ggataacact tgcatccccc gtattaccgc ggctgctggc     51600
     acggaattag ccgatgctta ttcttcaaat aacgtcactt attctttttt gaaaaaagaa     51660
     gtttacaact aatacagcct tcttcctaca cgcggtattg ctccgtcaag ttttcactca     51720
     ttgcggaaaa ttccccactg ctgcctccca taggagtctg ttccgttctc aattccagtg     51780
     tggctgacca ttctctcaaa tcagctactg atcaaagtct tggtaagcca ttacccaacc     51840
     aacaaactaa tcagatgcaa gctcatgttt aggcaaaaaa tttttacttt atagcacaat     51900
     tatggggtat taacaaatat ttctataagt tatcccccac ctaaacgtag attctcacat     51960
     attactcacc cgtctgctac taactcattt tataaaacga gtccgttcaa cttgcatgtg     52020
     ttatgcatac cgccagcgtt aatcctgagc aaggatcaaa ctcttcatgt cacatatttt     52080
     ataaaaattt cagtaatgac gactggattt attaccaata ccctttattt tcttagccaa     52140
     aaaataaata ttctaattaa actacgccat taaaaataat aaaccctaga agtaaaagga     52200
     ctcgaacctc caactatttg cttgtaaaac aaatgttcta ccacttgaac tatactcctt     52260
     ccttgccttg cctaaattat taactaataa taatattatt aatattaaat atttcaaact     52320
     taaaaaataa acacattttc caataaaaat aacttattac aattacactt catcaaaatc     52380
     actattaaac tacctctacc tctacctact ataccaatat aaaataatca aataaaaatt     52440
     aaatatattt tatttaataa actgatgatt ggactttttt ttaccaatac cttttattta     52500
     taaatcataa ataaaacttc taattaaaat acaccattta ttaaataata atacagggca     52560
     ctaaaaaatt ttttacaaaa gtaatattaa tttcttttag taattatttt tcattttaca     52620
     tttcacatat aaaattcgga atatatttta gtggttctat aaaatcaaag agcaccccta     52680
     aaaaaaacaa taacttttat aaaataaaaa ttcaagaaaa aaaataactt acctttaaat     52740
     aaaatatata atctacttca cttttttttt tcattaacat aacaaaaaac ctaaaatata     52800
     gacaaaattt tcgatttatt agtatatctc agctaaatat cactattttt atacctaata     52860
     cctatctaac ggttaatttt accataatct attaaagagt acttatctta aggtaggctt     52920
     cctacttata tgctttcagc agttatccac tccatacgta gctacccagc atattctgct     52980
     ggtacaaaaa ctggtatacc ataggtatgt tttttctggt cctctcgtac taagaaaaaa     53040
     tcctttcaat actctaacgc tcacaccgga tatggaccga actgtctctc gacgttctga     53100
     acccagctca cgtaccgctt taatgggcga acagcccaac ccttgaaaca aactaccgct     53160
     ccaggttgcg atgagccgac atcgaggtgc caaacctccc cgtcgatatg aactcttggg     53220
     ggagatcagc ctgttatccc tagagtaact tttatctgtt tgcgacgacc tttccatcca     53280
     gtatcgccgg atcattaaga ccgactttaa tccctgttcg acttatatgt cttacagtca     53340
     agctttttta tacctttacg ctctatattt aattaccata taaattgaaa aaacctttgt     53400
     acgcctccgt taccttttag gaggctaccg ccccagtaaa actgtccact tgaaattgtc     53460
     tatcaactta attcaaaata agattaaata ttagattttt agtccatcta gagtggtatc     53520
     tcatattaca gctcaaatta tccctaaaaa taatatcata gcctcccact tattctgcgc     53580
     aagtaaaact caaaatcaat atcaagttac agtaaagctt catagggtct ttctgtccaa     53640
     gtgcaagtag accgcatctt cacagtcaat tctatttcac cgagtttctt tctgagacag     53700
     cgtccaaatc gttaaacctt tcgtgcgggt cggaacttac ccgacaagga atttcgctac     53760
     cttaggacaa ttatagttat tgccgctgtt cacaggggct tcagttacta gctttgctaa     53820
     cgctaaccaa tttctttaac cttcctgcac tgagcaggcc tcagccccca tacatcgtat     53880
     ttcaacttcg cggagacttg tgcttttgtt aagcagtcgc ttggaccttt tttctgagac     53940
     ctcttttaaa ggtacttttt atccctaagt tacaaagtta ttttgccgag ttccttagaa     54000
     agaattatcc cgagctcctt agtatactca accaatccac ttgtgtcagt ttatggtaca     54060
     ggcaatttaa aattttaaaa acaaaagctt ttctcggaaa catgacatac atcactttta     54120
     atatcataat actaatcgta ctccaaccta aactcaaata ttttttataa tatttttcaa     54180
     catctcagac agttgaacca taaaaaataa tgcaaaaaca aaaataaatc acaaaataat     54240
     ttattaatat tcataatact tcaaatcaaa aattacaaat ttataaaaat aaaaatttca     54300
     ttatagtata tacttcgcca aactcatatt ttcaatacta ataaaacata attaaattaa     54360
     tttatcaaaa tttttacatt actaaaccaa attatggatg acttagcctt tttcgtaact     54420
     tttttttata ttattaaaat tgatacagga atattaacct gtttaccatc aaattacatc     54480
     tttagacttc attttaggac ctgattaacc ctcagaggac gaacctagct aaggaaccct     54540
     tagattttcg gagcattaga ttttcaccaa tgttttcgtt actcaaaccg acattctcac     54600
     ttctatttaa tctataatta cttacgttat tacttccatt caaaatagaa cgctctccta     54660
     ccgattataa ttcccacatt ttcggcaaat tacttagtcc cattcatttt tggcgcaaat     54720
     tcatttaact agtaagctat tacgcacttt ttaaaggaat tgctgcttct aagccaacct     54780
     cctagttgtc taaataaatt cacatccttt atcacttagt aattatttaa gggccttaaa     54840
     tagtgatctg ggctatttcc ctctcgacaa tgaagcttat cccccactgt ctcactaatt     54900
     aattgtaata aaatatagta ttcaaagttt gccaccactt agtattattt tcataacctt     54960
     catagaaaca gtgctttacc cctatattaa acataattaa atgctgcgcc tcaacgcatt     55020
     tcggagagat ccagctatct ccaagttcga ttgaaatttc ttcactaatc attgttcatc     55080
     tcccaatttt tcaacattgg tgagttcggt cctccattac cttttaaaga aatttcaacc     55140
     tgacaatgat tagatcacct gggttcgggt ctataaaaaa tgacattata attaaataaa     55200
     ttaaaataac aaaattataa aagctttatt aaaactcgat ttctctaagg cttcagaata     55260
     aaattcctta accttgccac tacttataag tcgccggctc attcttcaac aggcacatag     55320
     tcagaatttt tattaaaacc tcctactgtt tgtaagctta tgttttcata ttctatttca     55380
     ctcacttctc agtgttcttt tcagctttcc ctcacggtac taattcacta tcggtcattt     55440
     aaaatattta gtcttacgaa atggtcctcg cagattcata cagaattaca cgtgttctat     55500
     actactcggg aaaataacta tttaaatatt taaataaata caagactaat aaccttctat     55560
     ggttttgtaa ctaacaaatt ctttatttaa aaataaatta aatcaaaaaa tatcccaaca     55620
     acacctataa taaggtttag actaattcca attagttcgc cactaataag gaaatcgcat     55680
     ttgctttctt ttccttcagt tactaagatg tttcagttca ctgagttatc tgtaaaataa     55740
     tatctataca ttaatatttt aatactaaac aagttgcctc attcgggaat ctttggatca     55800
     aaatttgatt ctaactcccc aaagcatatc gtcagtttcc acgcccttca tcgatcttaa     55860
     atgccaagca atcccacata agcccttaat aattttatct accaaaaatt tattaaaagc     55920
     aaaaggactc gaacctttta ttaactagtt ttacctataa aagttttaat acttatatta     55980
     taaactaaac ttctaaaata atactattat aaaataatat tagaaattat ttaattttca     56040
     aaattagtaa agttaaaaca tttttccagc cgcaccttcc agtacggcta ccttgttacg     56100
     acttcaccac ggtcaccagc caggccctaa ttatcatttc ccaaaaggtt aaaaaaacaa     56160
     tatcaaacac aactaacttc cttggtgtga cgggcggtgt gtacaaggcc cgagaacata     56220
     ttcaccgccg tatagctgac cggcgattac tagcgattcc aacttcatgt agacgagttt     56280
     cagcctacaa tccgaactta gattaagttt atagattagc tcacttttac aagtttgcaa     56340
     ctaattgtct taaccattgt agcacgtgtg tagcccaaga cataaagggc atgatgactt     56400
     gacgtcatcc tctccttcct ctgatttgtc aacagcagtt tctttaatat acaaatttaa     56460
     ctaaagataa gggttgcgct cgttatagga ctaaaccata catctcacga tacgagctga     56520
     acgacagcca tgcaccacct gtggcctaga ttttttaatt acatgattaa taataatcat     56580
     ttactctagc atgtcaagtc ttggtaaggt ttttcgtgtt gcatcgaatt aaaccacatg     56640
     ctccaccgct tgtgcgggcc cccgtcaatt cctttgagtt tcacttttgc aagaatactc     56700
     cccaggcggg atacttaacg tgttaacttt agaaatgcat cctcatatct atatatatat     56760
     ctaacacata taaatacaga atcttcataa cttagtatcc atagtttacg gctaagacta     56820
     ccagggtatc taatcctgtt tgctacctta gctttagtct ctcaatgtca gtattggcct     56880
     agcaaagtgc cttcgccttt ggtgttcttt ccaatattta cgcatttcac cgctacactg     56940
     gaaattccct ttacctctac catactctag tattacagtt ttcaatgcct ttataaagtt     57000
     aagctttaac atttaacatt aaacacataa taccacctcc tgacccttta cgcccaataa     57060
     ttccggataa cacttgcatc ccccgtatta ccgcggctgc tggcacggaa ttagccgatg     57120
     cttattcttc aaataacgtc acctattctt ttttgaaaaa agaagtttac aactaataca     57180
     gccttcttcc tacacgcggt attgctccgt caagttttca ctcattgcgg aaaattcccc     57240
     actgctgcct cccataggag tctgttccgt tctcaattcc agtgtggctg accattctct     57300
     caaatcagct actgatcaaa gtcttggtaa gccattaccc aaccaacaaa ctaatcagat     57360
     gcaagctcat gtttaggcaa aaaattttta ctttatagca caattatggg gtattagcaa     57420
     atatttctat aagttatccc ccacctaaac gtagattctc acatattact cacccgtctg     57480
     ctactaactc attttataaa acgagtccgt tcaacttgca tgtgttatgc ataccgccag     57540
     cgttaatcct gagcaaggat caaactcttc atgtcacata ttttataaaa atttcaataa     57600
     tgacaactgg atttatacca atacccctta tttttagtta aaaataaata ttctaattaa     57660
     actacgccat tagaaataat aaacctaaaa gtaaaaggac tcaaaccttt ataactaatt     57720
     acttataaac taaacttcta gataatatta tcattaaata atattaaaat ttaattaatt     57780
     ttcaaaatta gtaaagttaa aacatttttc cagccgcacc ttccagtacg gctaccttgt     57840
     tacgacttca ccacggtcac cagccaggcc ctaattatca tttcccaaaa ggttaaaaaa     57900
     acaatatcaa acacaactaa cttccttggt gtgacgggcg gtgtgtacaa ggcccgagaa     57960
     catattcacc gccgtatagc tgaccggcga ttactagcga ttccaacttc atgtagacga     58020
     gtttcagcct acaatccgaa cttagattaa gtttatagat tagctcactt ttacaagttt     58080
     gcaactaatt gtcttaacca ttgtagcacg tgtgtagccc aagacataaa gggcatgatg     58140
     acttgacgtc atcctctcct tcctctgatt tgtcaacagc agtttcttta atatacaaat     58200
     ttaactaaag ataagggttg cgctcgttat aggactaaac catacatctc acgatacgag     58260
     ctgacgacag ccatgcacca cctgtgccta gattttttaa ttacatgatt aataataatc     58320
     atttactcta gcatgtcaag tcttggtaag gtttttcgtg ttgcatcgaa ttaaaccaca     58380
     tgctccaccg cttgtgcggg cccccgtcaa ttcctttgag tttcactttt gcaagaatac     58440
     tccccaggcg ggatacttaa cgtgttaact ttagaaatgc atcctcatat ctatatatat     58500
     atctaacaca tataaataca gaatcttcat aacttagtat ccatagttta cggctaagac     58560
     taccagggta tctaatcctg tttgctacct tagctttagt ctctcaatgt cagtattggc     58620
     ctagcaaagt gccttcgcct ttggtgttct ttccaatatt tacgcatttc accgctacac     58680
     tggaaattcc ctttacctct accatactct agtattacag ttttcaatgc ctttataaag     58740
     ttaagcttta acatttaaca ttaaacacat aataccacct cctgaccctt tacgcccaat     58800
     aattccggat aacacttgca tcccccgtat taccgcggct gctggcacgg aattagccga     58860
     tgcttattct tcaaataacg tcacttattc ttttttgaaa aaagaagttt acaactaata     58920
     cagccttctt cctacacgcg gtattgctcc gtcaagtttt cactcattgc ggaaaattcc     58980
     ccactgctgc ctcccatagg agtctgttcc gttctcaatt ccagtgtggc tgaccattct     59040
     ctcaaatcag ctactgatca aagtcttggt aagccattac ccaaccaaca aactaatcag     59100
     atgcaagctc atgtttaggc aaaaaatttt tactttatag cacaattatg gggtattaac     59160
     aaatatttct ataagttatc ccccacctaa acgtagattc tcacatatta ctcacccgtc     59220
     tgctactaac tcattttata aaacgagtcc gttcaacttg catgtgttat gcataccgcc     59280
     agcgttaatc ctgagcaagg atcaaactct tcatgttaca tattctataa aaatttcagt     59340
     aatgacgact ggatttatac caataccttt tattttattt ttaacctaaa ataaatattc     59400
     taactaatta aactacgcca ttaaaataat aaacccaaaa aatattttaa ccaattatct     59460
     tgttataact tcaccaaact taaatcccaa taactataca tttaatttaa tacttattag     59520
     ttacccacac cacaaactca aactaaaata atcacacatc aaccaaacta gacttgaacc     59580
     gacacccaat ataaaaattt tatacaccaa gcaaataata aaataaattt tcatctattt     59640
     cccccatcca tcccctccta tatatatata tttatataat cacacattaa ccaaactaga     59700
     cttgaaccga cacccaatat aaaaatttta tacaccaagc aaataataaa ataaattttc     59760
     atctatttcc cccatccatc ccctcctata tatatatatt tatataatca cacattaacc     59820
     aaactagact tgaaccgaca cccaatataa aaattttata caccaagcaa ataataaaat     59880
     aaattttcat ctatttcccc catccatccc ctcctatata tatatattta tataatcaca     59940
     cattaaccaa actagacttg aaccgacacc caatataaaa attttataca ccaagcaaat     60000
     aataaaataa attttcatct attcccccca tccatctcct cctatatata tatatattta     60060
     tataatcaca catcaaccaa actagacttg aaccgacacc caatataaaa attttataca     60120
     ccaagcaaat aataaaataa attttcatct attcccccca tccatcccct cctatatata     60180
     tatatttata taatcacaca tcaaccaaac tagacttgaa ccgacactca atataaaaat     60240
     tttatttatc aaataaataa taaaataatt ttctatttac tctatctatt ttttatctag     60300
     aattttttta attaataaat aaataaataa taataataaa taagtaatta ataagtaatt     60360
     aaataataat aattaattaa ttaattaata aaaagcaagt aacgtgattt gaacacgtga     60420
     cattggactt ggaaagacca tactctacct actgagctat acttgcattt ttgtagtagc     60480
     ccttagggga atttgaatcc ccgttttttc cgtgaaaagg aaatgtcctt gacctctaga     60540
     cgatatgggc ttaaatatta ttaaattgtt tatatgtata tatattttca tgtcttgtag     60600
     gatttgaacc tacgacgtta ggttttggaa acctatgttc ttccatctga actaaagaca     60660
     tatttatggt tcaaacaaga tttgaacttg tgacctgagg cttatgaatc ctatgctcta     60720
     cctttgagct attgaacctt taatttttgg gagaatgacg ggaattgaac ccgctagtga     60780
     aggattcaca gtcctttgcc ttaccatttg gctacattca cctgtattta taagtaggtt     60840
     tgagtcgtgc tggatttgaa ccagcgaaag tttttactag tgaatttaca gtccacctcc     60900
     tttagccact cggaaaacga ctcttatttt tttattttcc ctattatgtg ttggcttaaa     60960
     aactcctttt tttttttgtt ttattaattg tgaggtattt aggtccacat gtaaaggtaa     61020
     ttcgtaaatt gggtagtctt agggctttta cgaaaaaaaa aattaaacgt tattttaagt     61080
     tagatactaa gaaacgtaag cttagtttta ataaaaaaac atctaaatat aagataaggt     61140
     tgaaagaaaa acaaaaatta agatttaatt ttgctatttc agaaaagcaa ttatttaatt     61200
     atgtaaaaaa ggcaataaaa ttaaaaggtt cttctggaga gaatttgtta gtagcattgg     61260
     aaatgaggtt agataatata gtttatcgtt tgggattagc tcctactatt atatcttcta     61320
     gacaattaat taatcatggt catatctatg ttgatggtaa agtagttaat attcctagtt     61380
     ttaaatgtaa gcctacaaat aatataaaaa taaaggataa tttggtatca aaacgtataa     61440
     ttgaaaaaaa tattgagcta ttagataagt attttcgtgc tccaagtcat ttgtatttta     61500
     ataagaaaaa attagaagct aaggttatta atatggttaa aagggaggat ataaaattaa     61560
     taataaatga acttttaatt atagaatttt attcaaggaa agtttagtta atatatttta     61620
     ttattatttg tgttttaatt tatgtttatt ttatatttta tttatttttt taatttatta     61680
     tgttatttag tttgttaaat ttttttgaaa atattatttt attttattga atttatttaa     61740
     gtttagtaaa aaattgtttc aagaaaattt taataaagtt aaattattga atcattgtaa     61800
     gtcattttta tttttgggtg aaagtgataa taaatttttt acaaatgaaa aaagtgaact     61860
     tgttttttct gataagagag atagaccttt ttcgtcagat aggataaata gacctttttc     61920
     tccggataaa aaaggtgaac ctatttttcc tgataagaga gatagacctt tctcgccaga     61980
     taggataaat agaccttttt ctccagataa gaaaggtgaa cctatttttc cctgataaga     62040
     gagatagacc tttttcgcca gataggataa atagaccttt ttctccagat aaaaaaggtg     62100
     aacctatttt tcctgataag agagatagac ctttctcgcc agataggata aatagacctt     62160
     tttctccaga taagaaaggt gaacctattt tttcctgata agagagatag acctttttcg     62220
     ccagatagga taaatagacc tttttctcca gataaaaaag gtgaacctat ttttcctgat     62280
     aagagagata gacctttttc gtcagatagg ataaatagac ctttttctcc ggataaaaaa     62340
     ggtgaaccta tttttcctga taagaaagat agaccttttt cgtcagatag gataaataga     62400
     cctttttctc cagataaaaa aggtgaacct atttttcctg ataagagaga tagacctttt     62460
     tctccggata aaaaaggtga atatatttat cctgataaga gagatagatc tttttcgcca     62520
     tatagaataa atagatcttt ttatcaagat aaaaaaggtg aatctattta tcttgataag     62580
     agagataaat atttcttttc agataggaaa aatagacatt tttttttgga taaaaaagat     62640
     gaacctattt ttactgatga tataaataag tctatttttt tagacgaaaa ggacaaactt     62700
     tcttatgtag ataaaaagaa tatatctttt tctgtaggtg atggtaaaag tgaatctgtt     62760
     tatcgcgata aaatggataa gtttattttt tccaacgaaa gtaataaatc tttttattta     62820
     gataagaagg atgagtcttt ttatttagat atgatgaata cgccttttta ttcagattgg     62880
     agaaatagac tttttaaccc agataaaagt aataaatctt tttcttcgaa taaaaaagat     62940
     gaatctgttt tttttgataa aagaaataag ctttttagtg cagataaagg taatatacct     63000
     ttttctttga atgaaaagag tgaacctgtt tattttgata aaaaagataa atttattttt     63060
     tctgataaaa gggataaacc tattttttcg gataataagg ataaagtttt tttttcaaat     63120
     aaagaaaata aatttatttt ttctgatgaa aaatatgaat ctatttttaa ggatagacct     63180
     ttttttattg atagaagtaa gtataataaa ccttttttta ttgataaaag taaatataat     63240
     agaccttttt ttattgataa aagtaagagt aataatatac cttttttttc ttatcaaaaa     63300
     aaagaacctt ttatttatag aaaaaataaa cctttgaatt atcaaaaaaa taaaaatttt     63360
     ttttataaac gaaaaagaaa gaaaaagtta aatagacttt tttgcaaaat ggcaatggtt     63420
     tatattttgt gatttttatt ttaatgaatt aaaatttttt tattaataaa aaataaatat     63480
     atatattttt ttaattaaat agattaattt tacttgaaaa aaatgagttt tcataataat     63540
     gagatttaat atttattatt tgtttttagt aattaataat taaagattga ttgtatttat     63600
     tttaattttt atattaatta ataataggta taaatttacc aaattatatc tattgttaca     63660
     gtaatagatg gtagagctaa tgttttatca tggtgttctt ctggtgtatg caaatttaaa     63720
     ggtaggcaaa aaactactgc ttttgctact aaaatagtta ttactagggc tttaaaaagt     63780
     gttttggaac gagggtttaa tggaattgat ataaaagtta gtggtcctgg ttttggtcgt     63840
     aatgtggcta ttagagctat aattaaaatg ggatttaaag ttttttcgtt aaaagatatt     63900
     acaccattac cttataatgg gtgcagacct cgtaaaagac gtcgtacata ataatattat     63960
     tatttttttt atttgcagat atggcggaat ttggtagacg cgcaggattt aggtccctgt     64020
     attctttgta gtgtgagagt tcaaatctct ctatctgtac ttaataatta tttttttgta     64080
     aaataaaatg aaaaagggct agaagggatt cgaacccctg accttatagt tcgtagctat     64140
     atgctctaat ccactgagct acaagccctt ctcttcaaat aggatttgaa cctatggcca     64200
     attggttaac agccaattgc tctaccgctg agctattgaa gataatattt gtgggtaaac     64260
     agatttaaac tgttatattt tatatattat tcaataattt attgtaccca agtataatta     64320
     tatatgtttt tatggtttat ttttttattt aaatcctgta cctattggaa ttaaatttcc     64380
     taatattaaa ttttctttta atccatatag ccaatcaatt ttattttcta ttgcagcttt     64440
     aattaatgat tttatacttt cttgaaaagt tatttgggat ataaaacttt gtgtatataa     64500
     tgatgatttt gtaattccta ataatatagg ttcatatatt attttatgtt cataattttt     64560
     atttaggtta tcaatgctat ttatattaca tatttcacct acaataaatg gggaatttcc     64620
     tgcatttttt attattactt tggatgtcat ttgttttatt ataatttcta tatgtttatt     64680
     tgatatattt attccttgtt ctttatatat tgattgtatt tcttctagta tgtatttttg     64740
     tattatttca atactttttc ttgttgatgt tgagttattg tattttttat tgtaattaac     64800
     aaataaatct tttaaaattt catgaagatt ttttgtttta tctattataa aagatttttt     64860
     tgcttcaaat aatttttcta tttctactaa tccttgtatg atgtctttat ttttttcttt     64920
     tttagtaact gctttatata gtaaggcgtt ttttttcatg atataaggat ttttatctaa     64980
     tattttgtca tttagtctgt atggcgttac tttttttaat acagaagtat cttttttttc     65040
     ttgaattatt tgtgatggat ataagtttct atttttgttt gttatttcat cttttaatat     65100
     gaatttacct attttccatt tattgtttat tattttttct tttttaggtt tgttaagtat     65160
     aattgttttg tttttattta gtatttcatt aataaaaata aattttttat ttgttttaga     65220
     cttttttttt tccatattat ttagtatatt tttaatgctt atttttaatt gtaagttttt     65280
     ttttgatttt ttatttttat cttgcatatt tttggatatt gtatatgatt tttttttaaa     65340
     atttaattta tctgttaatt tatggtaaaa tttattaaaa gttataaaat tagcatttaa     65400
     tatccaataa agattattga attttttatt ttttttattt atatattttt ttccggatat     65460
     attggatttt atttttttta cttcattaaa tttagtattt tctttttttt tttgtttgtc     65520
     aaatgtttct gcaattattt gagctttaaa tactttttct cctggtctta caaatatgta     65580
     gctatttggt ggtaaataat aaattgattt atttatattg ttttcgtata tagttatttt     65640
     tttttctttt gaagttaaaa atattttttc attaaattta ttataggttt tttttccatt     65700
     tttagttaag ttaattattt tttaataatt acttttcgaa attgtacatg atactttaat     65760
     atcatacagc tactctgtta taaaatttat tttataattg cgatttaaat ttatgtaggt     65820
     tagtttttag ttttaattaa tttttatatt aatattaatt tgttaaatcg tcctttttat     65880
     attgatttta tttcgttcct tttattatgt tcatctttta taaggtatgt attttatttg     65940
     agataagata tgtttgtaat tttttgaatt taatttgaat gttatattct tttatatctc     66000
     gtatattttt tggtacataa aataatttta tacattttgt aagtctacct taacgagttt     66060
     cttttattta tttttaatat ttagaatcgt ttttagatgt ttttatgtgt aaatttcaat     66120
     aaagttttaa gaaattactt gcataagtaa aaagttaatt ttatatgttt tgcttaagta     66180
     tgtttaacga atcgcacttc aaatcgtacc aaattttacc ggtaaatgga gataaaatac     66240
     tttctttaat tttacttgtg aaaattcctc ctaagtgaaa tgttctcatg gttaattgtg     66300
     ttcctggttc tcctattgat tgggcggcta tagttcctat agtttctcct aattctacta     66360
     tttttcctgt agctaaattc catccataac acatttggca tattcctgtt gttaatatac     66420
     agtttagtgg tgtacgtatg taaatattta tattgtgatt taaaattttt ttgaaagtat     66480
     agtttgagag tgaatattta tttaatatat ttctcattcg aaactaagca tgaaaaatta     66540
     ttttcactta gctacttagt aatttttatt tttttataat tactaagaaa taaaaagctt     66600
     ataccggtag ttaaaccttt ttttttattg taaaaacgtt ttataatatc gttttggtcg     66660
     tttgcttttg tatttcatcc ttttcttttt ttaagagtaa tattcgttta tatcataaag     66720
     tttatatttt aaaataataa tttaatatga tttctatttt attttaattt taattatatt     66780
     tggtaatatg taatctttta cctatttaag aattttaaaa ttatatagtt tctttttatt     66840
     tttgtaaacc ataataaaat atttttcctt aagtttttaa actttttaga ttttaatcca     66900
     gcttattttt tatttttaaa aaggattata attataatat ttagtattaa tattattttg     66960
     actttcacaa tatttatgat atatttaaat ctaagatatt tttatttaat atatgagaat     67020
     ttattgttta atttaattat ttttattatt taagcaattc gaatcgcaca ttacatatat     67080
     cttgaccata actaattatt attttattat tatctttttc tttaattgtt tttacgttta     67140
     tacgtcctat taattcttcc tttaataatt tgaattcttg tttagtttca tattttattt     67200
     ttattttttt tttgtatttt gtaaaacaat ttgtttttct aattatggtg ttttgtgatg     67260
     caaatattag acgtcgagtt aaatatcctg catttgctgt ttttaatgaa gtatctatta     67320
     taccttttct tgctccataa catgaaataa aatattccac aatatttagt ccttctttaa     67380
     aattagtttt tattggtaaa tttaataagt taccttgcga atcagatatt aatcctctca     67440
     tgcttattaa ttgtttaact tggtttatat tacctcgtgc tcctgataaa gtcattgtgt     67500
     ataaggaatt tagaagatca ttttgtttta aattttttat tgattctatt tttagatttt     67560
     cattcatatt atcccatgtt cttttttctt taattaagta agtgattagg tttatttttc     67620
     catttttaaa ttttttatta attttattta aatttttatt ggatatttct actaaatttt     67680
     ttttagatgg tggaattatt aggtcattta atcctataga tattccagca tttgtagcat     67740
     gtattagtcc aaattttttt attttatcta atagttttgt tgtttttata ttgccataat     67800
     ttataaggaa ccaatttatt aaatttttaa tttcaatttt atcaaaggct ttattaaaat     67860
     atattatatt ttttgagtac ataatttttg taaaatatct gtttatattt taagactaat     67920
     tagcttatat tatattataa aatttataga aaatttttta ttatgtcatt aaataaaatt     67980
     ctacctactg tagttcgttg tttattattt tgtgaaaata taattctttt ataattttga     68040
     aaaatttgta tattaaaatt ataattaagt taaaattaaa ttttattttt cattttacat     68100
     ttcataagtt aaaaaactta atatataagt taaaaaattt ttttattata gtataaagta     68160
     aaattatatt taaaattttt aatttgatta aaattttatt aatatttcta actaagaata     68220
     ttattttttt tattaaattt tttcttttta tttttaattt atctatttgt tgtttatttt     68280
     taaaatttaa ccatataaag ttgtgtatag ataaattttc ttttttgtat tccattttta     68340
     ttttttccat gtttgtatat atttgtttta attaatttat gaatatataa attattttat     68400
     tatatataca taaatttttt atatttatat tggaattatt attttaatat tttttttatt     68460
     aatcaaatta ttttatttaa tatatataat aaattgcaat tttctatatt agaaaaatag     68520
     catcctaata ttatatcttg acttggtaat atattaggat ctccgttttt taaagagtta     68580
     cagttattta ttgaaattaa tatatttctt gcttcagctt gtgcttttaa tgataagggt     68640
     atatgtactc ccatttgatc tccatcaaaa tcagcattaa aagcagaaca aacaagtggg     68700
     tgtaatttta ttgattttcc tatagtgagt tttggttgaa atgcttgtat atttaatcta     68760
     tgtaaggttg gagctctatt taataatatg taatgtttat tttatatttt taagttatta     68820
     tgtaaagaag ttatatttcg tttatttaag tttatttttt atttatataa atttttagtt     68880
     aaatgttttt tgtcatacgt tttttattat attttctaat attatatcta aaattttagt     68940
     tatttttttt attttgtaaa gtcttttaat taattttaat ttaattaatt cttttattat     69000
     aaatggataa aataaattta ttgctagaaa tactatatat gttttttgtt ttatttatag     69060
     atttagtaat attaataaat taagtatgta ttttttatat tattatattt tgtgaaatct     69120
     catccatttc ttttggtaat ccacattcat ttaagttaag tgttggttct acaactatca     69180
     ctgatcttcc agagaaattt actgtttttc ctagcatgtt ttctctgatt attccttctt     69240
     tacccttgat gttttctgtt attgatttta attttttagt tatataaatt gattattttt     69300
     atttaagaat taaaaagata cttttattta gtttttataa attttagata tattttatta     69360
     tgtaaggaga tataagctaa tattatttat aatttttccg agtttatttt ctttatattt     69420
     ttcattgttt attaattgat ctactttttt ttgtagtaaa attttttcat ttatgaagta     69480
     gttatctgga attaatgatt cttttaattt aattaatagg atagataatt tttattttta     69540
     tcttccttta aactgtatat gataattttt tatatcgtac agttttttat aaaactttta     69600
     taaaaaattt ttctacgttt gttatttttt attgtttagt agattttaat gtttaaattt     69660
     aattagtttt agtatttttg aattatattt taaaaattta ttaacttaat ataatattat     69720
     aattatttta ttacaaaata aaatttattt ttgttaatta attttataaa tttaatttat     69780
     tttatacatt acgaactttt gttgttaacg ttgattatac tagcatataa tgtatttaaa     69840
     tcgttgctta tttgttggtt atttttcata ttaattattg gtcgtacatt tggaggtaat     69900
     acaggtaaat atttaaataa taaccatgag aatttaattt ttgtttgtaa gagataatta     69960
     tataatttta ttttgtttaa tatattttta aaatttttta ttgttatatt tttttctttt     70020
     atagttttaa ttttatttta atactgttta tataaataat aaaatttttt tttaaataaa     70080
     tggaagtttt atagtttatt ttaatggaaa gttttaagtc gcaaatattg gtgtatatta     70140
     tttgttaatt ttattaaatt aggaataaat tatttttctt atgtgtattt ctaaataaaa     70200
     attaaaatat atagttaact tatatatttt aatttttatt taatttatta aaaaatcatt     70260
     agttttttct aagtctattt ttgaaagtat gtcgtttata gcttctcctc ctgttaattt     70320
     tttttctttt tgatttttat cttttattgt tatatatgct tttcctgagt gtaattgttt     70380
     taaataattt atttttaaat tagtaattat attagattaa ttttatgttg ttaaattttt     70440
     attttttaca aattttttaa aacgatttgt aaaatttaat taatatttaa ttttaacaag     70500
     aatttatttt gtaatatttt tgcaaatttt tctttatatt tataatatat tattttttat     70560
     tgtattaaaa ttaaattaat tatttaatat ttgtatttag atttttattc ttacttgcta     70620
     agtaacaagg atttatattt aaatatagta tattgattat tgggatgttt aactcaataa     70680
     aaaggtatat attaaaattt atccttagaa tatatatata ataattattt atttatattc     70740
     tataattttt taatttattt gattttttat gattaaaaat catattaacc cattctataa     70800
     tttcttatta ttgggtcagt tatttctaca ttgcatatcc tgcataattt tatgtgtttt     70860
     ttttcttttt tacttttttt ataatttttg taatatccac atcgacaagt atttttttta     70920
     gttggtccaa aaatttgttc acaaaataag cctcctctaa tacattttcc ttttttatca     70980
     agtgtttttt ttatcttatt gtaattaatt ataaaattta tatatatata ataaaataat     71040
     atttttgtta ttatataagg taaatttatt gttattttta taattaaaaa tcactctttt     71100
     tttggatgtt ataatgaaat agaataaatt tatttgatta tgttttataa tttaaaattt     71160
     taatatatat atatatatta aggtattaaa atttgcaagg aattttttaa tttacctatg     71220
     tattttcctt ttggagttaa tctttctgtc catttaagta tttgtttagg tgaagctata     71280
     tttattttta cataatcgcg catagtttta atatataaaa tatttttaat attttggtat     71340
     ttttattttg tgtttttttc tttttataac tcgtatattt tatttagtaa aaagagtttt     71400
     tttttttgta aaaatattaa tgtttagtcc taatgattgt agttctaaaa taagtaattt     71460
     aaaggattct ggaacattag gtttagacat tgataatcca ttcattaaat tttttaatat     71520
     ttgtgattta ttatgtaagt catcagattt tattgttaaa agttcttgta gtaagaatgc     71580
     ggctccgaat ccttctatag cccaaacttc catttctcca aatctttgtc ctccattttt     71640
     agactttcct ttaactggtt gttttattat tgaagaatag ttgctaattg tttttgcgtg     71700
     aattttttct tctgctatat gcattaattt taatatgtat gaatatccaa aagatatagt     71760
     ttgtttaaat ggttttccgt tttttccatt aaataaaatt gtttttccag gattattagg     71820
     attaaataac cattcttttt ttgttttttt tcttgattga ttaagttttt tatagataag     71880
     tatttctgaa ttatttttat attgatattc atcaaaaggt tgtattttgt atctttcttt     71940
     taaatttata gcagataagt ttaataaaca ttcatatatt tgtcctacat tcattcttga     72000
     aggtatacct aaaggattta gtatgatatc tataggagta ccatctggta aatagggcat     72060
     atcaacaata ggaattattt tagatattac tcctttattt ccatgtcttc cagagagttt     72120
     atctcctatt tgtatttttt ttttttcagt tatatatatt tctatttgat aacaattttt     72180
     tattttgtga attttggtat tagttactat tcctactaaa ttttttgggg atagtacaga     72240
     tatgtttttt ctttcatatt cacttaatat ttcatatatt aattctactt catagtttat     72300
     tagtcttttt tttataattc ctattaatat ttctttacca tttatttttg atcctatttt     72360
     tattattcca ttgttattta agttttttac gttttttaat ttaatgtctg gtatattttt     72420
     agttatttct tcttaaacta aacaaattta tttgtttgtt ttcaaactaa atatatttta     72480
     tttttagctt tgtttaggta tttttatttt taaatttcaa attaattaaa ttattttaat     72540
     tattatttaa tacattgaaa attaaattat ctaataaatt atggtatgaa taataaagat     72600
     attttttgtt attaattagt taaaaaataa actttattta tttaatttat agatattaaa     72660
     attaaattac attaaattta aatattattt tgtttaaatt taagtatttt gttaaatgta     72720
     ttatttttat aattctcact tttttttctt tgtgatttat taaaaaggat ttacattttt     72780
     taacatgtat tgatgttaaa atatcttcat ttcttagtct ttcactaata attatagcat     72840
     cttcaaagtt gtaaccttcc caacttagat atccaactaa aatatttttt cctaaacaaa     72900
     ggtttccatt taaacttcct attccttctg ctattatttg tccttttttt atccaatcat     72960
     ttttttttac aattgaagtt cttgtttgat aaatattaga gttatttttt tcatctatat     73020
     ttaataagta aattgtatgt ttatgttttt ttattttttt attttttttt aatttttttt     73080
     tgaaatattt tttaaataaa tttatatttt taaattttga tttttttgat tttttttgta     73140
     ttattatttt ttttgaactt gaatatataa ctgttccact ttcttttgct attattgtag     73200
     atttactatc tctattaatt aatatttctc tacctgtttc tattaaggaa ggctctttat     73260
     tttttaaaat taatgcttgt ttttgcattg tggctcccat taatactcga tttgcatcgt     73320
     tatgttctag gaaaggtatt atacc                                           73345
//
