# Supplementary material for: Evidence for Transitional Stages in the Evolution of Euglenid Group II Introns and Twintrons in the Monomorphina aenigmatica Plastid Genome
Source: PLoS One. 2012 Dec 31;7(12):e53433. doi: 10.1371/journal.pone.0053433 (PMC3534033; doi:10.1371/journal.pone.0053433)
Supplement: Data S1 — Euglenid plastid genomes EMBL annotations files. The Eta. viridis and Etl. gymnastica original annotations were modified to include additional introns and/or revised insertions sites. The modifications are also indicated by miscellaneous features annotation tags in the revised files for quick localization with Artemis. (ZIP) [file pone.0053433.s002.zip › DataS1_AnnotationFiles/HE605038_Egym_original.embl]

ID   HE605038; SV 1; circular; genomic DNA; STD; INV; 67622 BP.
XX
AC   HE605038;
XX
DT   10-APR-2012 (Rel. 112, Created)
DT   16-APR-2012 (Rel. 112, Last updated, Version 2)
XX
DE   Eutreptiella gymnastica strain K-0333 plastid complete genome sequence
XX
KW   complete genome.
XX
OS   Eutreptiella gymnastica
OC   Eukaryota; Euglenozoa; Euglenida; Eutreptiales; Eutreptiella.
OG   Plastid
XX
RN   [1]
RP   1-67622
RA   Hampl V.;
RT   ;
RL   Submitted (19-OCT-2011) to the INSDC.
RL   Parasitology, Charles University in Prague, Vinicna 7, 128 44, CZECH
RL   REPUBLIC.
XX
RN   [2]
RX   DOI; 10.1371/journal.pone.0033746.
RX   PUBMED; 22448269.
RA   Hrda S., Fousek J., Szabova J., Hampl V., Vlcek C.;
RT   "The plastid genome of eutreptiella provides a window into the process of
RT   secondary endosymbiosis of plastid in euglenids";
RL   PLoS One 7(3):e33746-e33746(2012).
XX
XX
FH   Key             Location/Qualifiers
FH
FT   source          1..67622
FT                   /organism="Eutreptiella gymnastica"
FT                   /organelle="plastid"
FT                   /strain="K-0333"
FT                   /mol_type="genomic DNA"
FT                   /db_xref="taxon:73025"
FT   CDS             116..763
FT                   /transl_table=11
FT                   /gene="petB"
FT                   /product="cytochrom b6"
FT                   /db_xref="GOA:I0J3J6"
FT                   /db_xref="UniProtKB/TrEMBL:I0J3J6"
FT                   /protein_id="CCE26469.1"
FT                   /translation="MSKVYDWFEERLEIQSIADDVSSKYVPPHVNIFYCLGGLTFTCFI
FT                   IQVATGFAMTFYYRPTVTEAFASVQYIMNDVNFGWLIRSVHRWSASMMVLMMILHVCRV
FT                   YLTGGFKKPRELTWVTGVALASLTVSFGVTGYSLPWDQIGYWAVKIVTGVPDAIPVVGS
FT                   FIVELLRGSVSVGQSTLTRFYSLHTFVLPLLTATFMLAHFLMIRKQGISGPL"
FT   CDS             857..2296
FT                   /transl_table=11
FT                   /gene="atpB"
FT                   /product="ATP synthase CF1 beta subunit"
FT                   /db_xref="GOA:I0J3J7"
FT                   /db_xref="UniProtKB/TrEMBL:I0J3J7"
FT                   /protein_id="CCE26470.1"
FT                   /translation="MTATLNTAGVITQIIGPVMDISFPPGKLPNIYNAVNIEGTLESGE
FT                   TVKVVCEVQQLLGDNAVRAISMSATDGLQRGMSAFDTGAALQVPVGKTTLGRIFNVLGE
FT                   PVDEMGDVDLSLMSSIHRSAPAFIELDTQLAIFETGIKVVDLLAPYRRGGKIGLFGGAG
FT                   VGKTVLIMELINNIAKAHGGVSVFGGVGERTREGNDLYQEMKESGVINASNLLESKVAL
FT                   VYGQMNEPPGARMRVGLTALTMAEYFRDTNKQDVLLFIDNIFRFVQAGSEVSALLGRMP
FT                   SAVGYQPTLATEMGGLQERITSTKEGSITSIQAVYVPADDLTDPAPATTFAHLDATTVL
FT                   SRVLASKGIYPAVDPLDSTSTMLQPWIVGEDHYATAQNVKITLQRYKELQDIIAILGLD
FT                   ELSEEDRLVVARARKVERFLSQPFFVAEVFTGSPGKYVTLAETIEGFKMILGGELDSLP
FT                   EQAFYLVGTLEEAVSKAATLG"
FT   CDS             2340..2747
FT                   /transl_table=11
FT                   /gene="atpE"
FT                   /product="ATP synthase CF1 epsilon subunit"
FT                   /db_xref="GOA:I0J3J8"
FT                   /db_xref="UniProtKB/TrEMBL:I0J3J8"
FT                   /protein_id="CCE26471.1"
FT                   /translation="MSLEVSIIVPDRVFWKDQAQEIIFPTITGQMGVLENHIPLLTGLD
FT                   TGVMKVRQNADEWMAIAIMGGFALVSENKITVLVNGAAVSSDIDAQEAESVFLQAKANL
FT                   EKAAEGKETQDAEIQYKKALARFEVTKPVAL"
FT   CDS             2861..4288
FT                   /transl_table=11
FT                   /gene="rbcL"
FT                   /product="RUBISCO, large subunit"
FT                   /db_xref="GOA:I0J3J9"
FT                   /db_xref="UniProtKB/TrEMBL:I0J3J9"
FT                   /protein_id="CCE26472.1"
FT                   /translation="MSPQTETKTGAGFKAGVKDYRLTYYTPEYQIAETDILAAFRMTPQ
FT                   PGVPAEECGAAVAAESSTGTWTTVWTDGLTSLDRYKGRCYDLEPVPGEDNQYICYVAYP
FT                   IDLFEEGSVTNLLTSIVGNVFGFKALRALRLEDLRISSAYVKTFAGPPHGIQVERDRLN
FT                   KYGRAMLGCTIKPKLGLSAKNYGRAVYECLRGGLDFTKDDENVTSQSFMRWRDRFMFSA
FT                   EAIYKAQTETGEVKGHYLNATAGTVEEMYKRAQFAAQIGVPIIMHDYLTGGFTANTSLA
FT                   LYCRDNGLLLHIHRAMHAVIDRQRNHGIHFRVLAKTLRLSGGDHLHSGTVVGKLEGERE
FT                   VTLGFVDLMRDPYIEKDRSRGIYFTQEWVGMGGTMPVASGGIHVWHMPALVEIFGDDAC
FT                   LQFGGGTLGHPWGNAPGAVANRVALEACVQARNEGRDLAREGGDVLRAAAKWSPELAAA
FT                   CEVWKEIKFEFETIDKL"
FT   CDS             4367..4645
FT                   /transl_table=11
FT                   /gene="rpl23"
FT                   /product="ribosomal protein L23"
FT                   /db_xref="GOA:I0J3K0"
FT                   /db_xref="UniProtKB/TrEMBL:I0J3K0"
FT                   /protein_id="CCE26473.1"
FT                   /translation="MIDLIKYPVLTEKATRLLEKNQYTFKVDSRLNKTAIKSTVEVLFG
FT                   VKVIAVNTYNPPRKSRRLGRFKGFKSNYKRVIITLRPDESIPLFSES"
FT   CDS             4690..5514
FT                   /transl_table=11
FT                   /gene="rpl2"
FT                   /product="ribosomal protein L2"
FT                   /db_xref="GOA:I0J3K1"
FT                   /db_xref="UniProtKB/TrEMBL:I0J3K1"
FT                   /protein_id="CCE26474.1"
FT                   /translation="MGIRFYKAYTAGTRNRSVSDFSEITSSKPEKSLISFKHRARGRNN
FT                   RGVITSRNRGGGHKRIYREIDFKRDKLGIFAKVHSIEYDPNRNARLALLHYLDGTKRYI
FT                   LYPYTLSVGDRVISNFDVPIQIGNSAPLKSIPLGTEVHNIELQPGKGGQIARAAGSLAQ
FT                   IIAKENDLVTLRLPSGEVRMISKNCWATIGQVGNVDAANIVIGKAGRTRWLGKTPKVRG
FT                   VAMNPCDHAHGGGEGRSPIGRPRPVTPWGRPALGVKTRKSKRYSNKFIVRSR"
FT   CDS             5578..5856
FT                   /transl_table=11
FT                   /gene="rps19"
FT                   /product="ribosomal protein S19"
FT                   /db_xref="GOA:I0J3K2"
FT                   /db_xref="UniProtKB/TrEMBL:I0J3K2"
FT                   /protein_id="CCE26475.1"
FT                   /translation="MSRSLKKGPFVAYHLLTQLESMELTSTRKVIVTWSRSSTILPIMI
FT                   GHTIAVYNGREHIPILIQDQMVGHKLGEFASTRTYRGHVKSDKKAKR"
FT   CDS             5878..6231
FT                   /transl_table=11
FT                   /gene="rpl22"
FT                   /product="ribosomal protein L22"
FT                   /db_xref="GOA:I0J3K3"
FT                   /db_xref="UniProtKB/TrEMBL:I0J3K3"
FT                   /protein_id="CCE26476.1"
FT                   /translation="MNSIKSLKSVAYARYIRMSPYKVRRVLDQIRGRSYEEALMILEFM
FT                   PYRACDPVLKVLYSAASNAKDRFGLQKSSLVISEARADKGPTMKRFRPRAQGRGFPIQK
FT                   PTCHIIVTVQSKN"
FT   CDS             6324..6962
FT                   /transl_table=11
FT                   /gene="rps3"
FT                   /product="ribosomal protein S3"
FT                   /db_xref="GOA:I0J3K4"
FT                   /db_xref="UniProtKB/TrEMBL:I0J3K4"
FT                   /protein_id="CCE26477.1"
FT                   /translation="MGQKVNPTGFRIGVINEQSSNWYAKPKDYSHLVIEDIFIRNFINS
FT                   ELLETGVSVINIGRKADNVKLNVQVARPGIFLSNQNVDLDFICQNLKKELFRRLGVTRN
FT                   IEVNISEVSNADSNAKLLADFISEQLEKRVPFRRVIRSAIQRAQQAGVKGIKIQVAGRL
FT                   NGAEIARSEWVREGQVPLQTLSANIDYCSHKARTIYGILGIKVWIYNPL"
FT   CDS             7029..7457
FT                   /transl_table=11
FT                   /gene="rpl16"
FT                   /product="ribosomal protein L16"
FT                   /db_xref="GOA:I0J3K5"
FT                   /db_xref="UniProtKB/TrEMBL:I0J3K5"
FT                   /protein_id="CCE26478.1"
FT                   /translation="MLSPKRTKYRKYHRGNLRGKALRGNKISFGEVGLQALEAGWLTSR
FT                   QIEAARRVITRSARRGGKLWIRVFPDKPVTFRAAETRMGSGKGNVEYWVAVVKPGKVIY
FT                   ELGGVSELIARSAMKTAGYKMPIRTRVISKLSVDFNLK"
FT   CDS             7468..7833
FT                   /transl_table=11
FT                   /gene="rpl14"
FT                   /product="ribosomal protein L14"
FT                   /db_xref="GOA:I0J3K6"
FT                   /db_xref="UniProtKB/TrEMBL:I0J3K6"
FT                   /protein_id="CCE26479.1"
FT                   /translation="MIQPQTYLTVADNSGAKKIMCIQVLGSNRQYACIGDFIVAVVKDA
FT                   TPNMPVKKSDVVKAVIVRTVKSIRRESGLTIRFDDNAAVIVNAEGSPRGTRVFGPVARE
FT                   LREKNFIKIVSLAPEVL"
FT   CDS             7890..8432
FT                   /transl_table=11
FT                   /gene="rpl5"
FT                   /product="ribosomal protein L5"
FT                   /db_xref="GOA:I0J3K7"
FT                   /db_xref="UniProtKB/TrEMBL:I0J3K7"
FT                   /protein_id="CCE26480.1"
FT                   /translation="MQRLKQIYQENVIPKLNNRFNYSHSQKVPKLLKIVINRGFSESFQ
FT                   NAKILESSLNELTNIAGQKGIVTNAKRAVASFKIREGVPVGMKVTLRGEKMYSFLDRFI
FT                   NLALPRVRDFQGLDKTFDGSGNYSTGFSEQFLFPEVDFDKVNQAQGMDITIVTSCSTDK
FT                   EGLALLEELGMPFKKKK"
FT   CDS             8490..8906
FT                   /transl_table=11
FT                   /gene="rps8"
FT                   /product="ribosomal protein S8"
FT                   /db_xref="GOA:I0J3K8"
FT                   /db_xref="UniProtKB/TrEMBL:I0J3K8"
FT                   /protein_id="CCE26481.1"
FT                   /translation="MVNDIVADLITRIRNANCVKAEGVLVLRTKLTVSIVKILKEEGFI
FT                   DHLEEVDIPVKHQKVANKYLLLSLKYKGVKQKPYITALKRISKPGLRVYVSKSNIPKVL
FT                   GGIGIAVISTSKGLMTDRKARIEGIGGEVLCYIW"
FT   CDS             8920..9033
FT                   /transl_table=11
FT                   /gene="rpl36"
FT                   /product="ribosomal protein L36"
FT                   /db_xref="GOA:I0J3K9"
FT                   /db_xref="UniProtKB/TrEMBL:I0J3K9"
FT                   /protein_id="CCE26482.1"
FT                   /translation="MKVRTSVGKMCEKCRVIRRKTKILVICINPKHKQRQG"
FT   tRNA            9079..9162
FT                   /gene="tRNA-Ile"
FT                   /product="tRNA-Ile"
FT                   /note="codon recognized: AUA, C in the first position of
FT                   the anticodon assumed to be post-transcriptionally modified
FT                   to lysidine, which pairs with A rather than G"
FT   CDS             9189..9491
FT                   /transl_table=11
FT                   /gene="rps14"
FT                   /product="ribosomal protein S14"
FT                   /db_xref="GOA:I0J3L0"
FT                   /db_xref="UniProtKB/TrEMBL:I0J3L0"
FT                   /protein_id="CCE26483.1"
FT                   /translation="MAKKSMIRREKKRQEISKKYTSVRNSIKLNIKEAVTFEEKLNYNF
FT                   QIQKLPRDSSAVRLHNRCLVTGRPRGYYRFFGLSRNVLREMAHSGLLPGVTKSSW"
FT   CDS             complement(9530..9826)
FT                   /transl_table=11
FT                   /gene="ycf65"
FT                   /product="putativ ribosomal protein S3/Ycf65"
FT                   /db_xref="GOA:I0J3L1"
FT                   /db_xref="UniProtKB/TrEMBL:I0J3L1"
FT                   /protein_id="CCE26484.1"
FT                   /translation="MNKFVLKFLWLEKSIAVALDQQIGFNTSPITEYFFWPRKDAWEEL
FT                   KNELETKLWIDQNEAIVILNQTTEVINYWQEETTRDLNKAREKFPECLFIGHD"
FT   CDS             9977..11038
FT                   /transl_table=11
FT                   /gene="psbA"
FT                   /product="photosystem II protein D1"
FT                   /db_xref="GOA:I0J3L2"
FT                   /db_xref="UniProtKB/TrEMBL:I0J3L2"
FT                   /protein_id="CCE26485.1"
FT                   /translation="MTATLERRENTSLWARFCSWITSTENRLYIGWFGVLMIPTLLTAT
FT                   SVFIIAFIAAPPVDIDGIREPVSGSLLYGNNIISGAVIPTSNAIGLHFYPVWEAASLDE
FT                   WLYNGGPYQLIVCHFFIGVCSYMGREWELSFRLGMRPWIAVAYSAPVAAATAVFIIYPL
FT                   GQGSFSDGMPLGISGTFNFMIVFQAEHNILMHPFHMLGVAGVFGGSLFSAMHGSLVTSS
FT                   LIRETTENESANAGYKFGQEEETYNIVAAHGYFGRLIFQYASFNNSRSLHFFLAAWPVV
FT                   GIWFTALGISTMAFNLNGFNFNQSIVDSQGRVINTWADIVNRANLGMEVMHERNAHNFP
FT                   LDLAAVEAPSVNA"
FT   CDS             11186..12235
FT                   /transl_table=11
FT                   /gene="chlI"
FT                   /product="Mg-protoporyphyrin IX chelatase"
FT                   /db_xref="GOA:I0J3L3"
FT                   /db_xref="UniProtKB/TrEMBL:I0J3L3"
FT                   /protein_id="CCE26486.1"
FT                   /translation="MAEEINVRPVFPFTSIVGQEEMKLALILNVIDPKIGGVMIMGDRG
FT                   TGKSTTVRALVDLLPEIEVVTNDQFNSDPYDMELMSDSVRDMVKTNADIPTTKIKIPMV
FT                   DLPLGATEDRVCGTIDIEKALTEGIKAFEPGLLAKANRGILYVDEVNLLDDHLVDVLLD
FT                   SAASGWNTVEREGISICHPARFILVGSGNPEEGELRPQLLDRFGMHAQIGTVREPDLRV
FT                   KIVEQRALFDQNPKEFRDKCLTDQQKLMKQIVDARQQLKEVNIDYDLRLKISEICSELN
FT                   VDGLRGDMVTNRAAKALVAFEGRSEVTPKDIYTIITLCLRHRLRKDPLETIDSGVKVQE
FT                   VFNRAFGYD"
FT   tRNA            complement(12262..12333)
FT                   /gene="tRNA-Arg"
FT                   /product="tRNA-Arg"
FT                   /anticodon=(pos:12299..12301,aa:Arg)
FT                   /note="codon recognized: AGA"
FT   CDS             complement(12419..12514)
FT                   /transl_table=11
FT                   /gene="psaM"
FT                   /product="photosystem I protein M"
FT                   /db_xref="GOA:I0J3L4"
FT                   /db_xref="UniProtKB/TrEMBL:I0J3L4"
FT                   /protein_id="CCE26487.1"
FT                   /translation="MGISDGQVFTALVVALIPGIFSLQLVKALYK"
FT   CDS             complement(12577..12678)
FT                   /transl_table=11
FT                   /gene="ycf12"
FT                   /product="photosystem II reaction center protein ycf12"
FT                   /db_xref="GOA:I0J3L5"
FT                   /db_xref="UniProtKB/TrEMBL:I0J3L5"
FT                   /protein_id="CCE26488.1"
FT                   /translation="MNFELIAQLGSLFLIIVAGPLVVVLLSVRQGNL"
FT   CDS             complement(12714..12863)
FT                   /transl_table=11
FT                   /gene="psbK"
FT                   /product="photosystem II protein K"
FT                   /db_xref="GOA:I0J3L6"
FT                   /db_xref="UniProtKB/TrEMBL:I0J3L6"
FT                   /protein_id="CCE26489.1"
FT                   /translation="MFNVNIEELFFARLPEAYAPFDPLVDVLPIIPVLFFLLAFVWQAS
FT                   VSFR"
FT   tRNA            13007..13082
FT                   /gene="tRNA-Thr"
FT                   /product="tRNA-Thr"
FT                   /anticodon=(pos:13040..13042,aa:Thr)
FT                   /note="codon recognized: ACA"
FT   tRNA            13095..13166
FT                   /gene="tRNA-Gly"
FT                   /product="tRNA-Gly"
FT                   /anticodon=(pos:13127..13129,aa:Gly)
FT                   /note="codon recognized: GGC"
FT   tRNA            13169..13242
FT                   /gene="tRNA-Met"
FT                   /product="tRNA-Met"
FT                   /anticodon=(pos:13203..13205,aa:Met)
FT                   /note="codon recognized: AUG"
FT   CDS             13365..14426
FT                   /transl_table=11
FT                   /gene="psbD"
FT                   /product="photosystem II protein D2"
FT                   /db_xref="GOA:I0J3L7"
FT                   /db_xref="UniProtKB/TrEMBL:I0J3L7"
FT                   /protein_id="CCE26490.1"
FT                   /translation="MTIAIGKTSDEKRGVFDIADDWLKRDRFVFVGWSGLLLFPCAYLA
FT                   LGGWLTGITFVTSWYSHGLASSFLEGCNVLTAAVSTPSNTMAHSLLLLWGREAQGDLTR
FT                   WLQLGGLWPFVALHGAFGLIGFMLRQFEIARAVQIRPYNAIAFSGPIAVFVSVFLIYPL
FT                   GQSGWFFAPSFGVASIFRFILFFQGFHNWTLNPFHMMGVAGVLGAALLCAIHGATVENT
FT                   LFEDGDGSNTFRAFNPTQSEETYSMVTANRFWSQIFGVAFSNKRWLHFFMLFVPVTGLW
FT                   MSAIGVVGLALNLRAYDFVSQEIRAAEDPEFETFYTKNILLNEGIRAWMAAQDQPHEQL
FT                   VFPEEVLPRGNAL"
FT   CDS             join(14760..15401,15401..15895)
FT                   /pseudo
FT                   /transl_table=11
FT                   /gene="mat1"
FT                   /product="Maturase-like protein 1"
FT                   /note="frameshift"
FT                   /db_xref="PSEUDO:CCE26491.1"
FT   CDS             16350..17567
FT                   /transl_table=11
FT                   /gene="psbC"
FT                   /product="photosystem II 44 kDa protein"
FT                   /db_xref="GOA:I0J3L9"
FT                   /db_xref="UniProtKB/TrEMBL:I0J3L9"
FT                   /protein_id="CCE26492.1"
FT                   /translation="MNLFEVAHFVPEKPMYEQGLILLPHLATLGYGVGPGGEVLDTYPY
FT                   FVSGVLHLISSAVLGFGGVYHSLVGPETLEESFPFFGYVWKDKNKMTTILGIHLCLLGF
FT                   GAYLLVWKAMYFGGIYDTWSPGGGDVRTITNPTLSPFVIFGYILKSPFGGDGWIPSVDN
FT                   MEDVIGGHIWIGTIEILGGIWHILTKPFAWARRAFVWSGEAYLSYSLAAVSLMGLIAVP
FT                   MVWFNTTVYPSEFFGPTGPEASQSQAFTFLVRDQRLGANVASAQGPTGLGKYLMRSPTG
FT                   EIIFGGETMRFWDFRGPWLEPLRGPNGLDLNKLRNDIQPWQERRAAEYMTHAPLGSLNS
FT                   VGGVATEINAVNYVNPRSWLSTSHFVLGFFFFIGHLWHAGRARAAAAGFEKGIDRDNER
FT                   TCFLLK"
FT   CDS             17969..18844
FT                   /transl_table=11
FT                   /gene="orf291"
FT                   /product="hypothetical protein"
FT                   /db_xref="GOA:I0J3M0"
FT                   /db_xref="UniProtKB/TrEMBL:I0J3M0"
FT                   /protein_id="CCE26493.1"
FT                   /translation="MFYLQNERVLIIGYKVKDLKSLKSLISISALVKLVWLMSTIGQIV
FT                   TIARQNNLSDKDIQQLHSVKYYSRVLAIDKDLQKLSFIQAIGSVLPIYKLLLANSHCEE
FT                   ERIFILHEKILDVLSRISSISYLLKDSNFFIDKQSFESHLVGLALQVRNRTQAFPIYRT
FT                   SNLAFKVDLLEVDLELILDSVIFFVQRLGVTNFYSRFYMELVLSDLISSRRLLDTKLVT
FT                   KEILLSCIPLLIKDLLLNFDSSQKLINLKFYDLFCFENGEELVLLEQLVNKKLFFIERS
FT                   SIVKNIKSQI"
FT   tRNA            19049..19130
FT                   /gene="tRNA-Leu"
FT                   /product="tRNA-Leu"
FT                   /anticodon=(pos:19082..19084,aa:Leu)
FT                   /note="codon recognized: UUA"
FT   CDS             19187..19531
FT                   /transl_table=11
FT                   /gene="rpl20"
FT                   /product="ribosomal protein L20"
FT                   /db_xref="GOA:I0J3M1"
FT                   /db_xref="UniProtKB/TrEMBL:I0J3M1"
FT                   /protein_id="CCE26494.1"
FT                   /translation="MSRVKRGSVARKHRRKILKFNKGFRGSHSKLFRTANQQYMKSFQY
FT                   SYTGRSKRKREFRKLWIRRINAASKTHDLCYSVLVSKLRSSKILLNRKILAQISVFDKK
FT                   SFGALLDSKI"
FT   CDS             19561..19935
FT                   /transl_table=11
FT                   /gene="rps12"
FT                   /product="ribosomal protein S12"
FT                   /db_xref="GOA:I0J3M2"
FT                   /db_xref="UniProtKB/TrEMBL:I0J3M2"
FT                   /protein_id="CCE26495.1"
FT                   /translation="MPTVQQLIRFQRTKIYKKTKSPALKLCPQRRGVCTRVYTTTPKKP
FT                   NSALRKVARVRLTSGFEVTAYIPGIGHNLQEHSVVLIRGGRVKDLPGVRYHIVRGCLDA
FT                   AGVKNRTQGRSKYGVKRPKK"
FT   CDS             19957..20427
FT                   /transl_table=11
FT                   /gene="rps7"
FT                   /product="ribosomal protein S7"
FT                   /db_xref="GOA:I0J3M3"
FT                   /db_xref="UniProtKB/TrEMBL:I0J3M3"
FT                   /protein_id="CCE26496.1"
FT                   /translation="MSRRKTAKKRFISPDPIYNSTLVTMLANRILLQGKKTVAQRILYQ
FT                   AMKNLEDSTQQDSLEVLRQAILNVTPLVEVKARRVGGSTYQVPLEVNSDRGTSLALRWL
FT                   IKSARSRSGRTMVSKLSNEILDAYNNTGAAVRKKEETHKMAEANKAFAQFRF"
FT   CDS             20491..21720
FT                   /transl_table=11
FT                   /gene="tufA"
FT                   /product="translational elongation factor Tu"
FT                   /db_xref="GOA:I0J3M4"
FT                   /db_xref="UniProtKB/TrEMBL:I0J3M4"
FT                   /protein_id="CCE26497.1"
FT                   /translation="MARQKFERTKPHVNIGTIGHVDHGKTTLTAAITMTLATMGGSKAK
FT                   GYADIDSAPEEKARGITINTAHVEYETSARHYAHVDCPGHADYVKNMITGAAQMDGAIL
FT                   VVSGADGPMPQTKEHILLAKQVGVPNIVVFLNKEDQVDDAELLELVELEVRETLNNYEF
FT                   PGDDIPVVSGSALLSVEALTGNPKLLKGENKWVDKIFDLMDQVDAYIPTPERATDKDFL
FT                   MAVEDVFSITGRGTVATGRVERGTVKVGETVELVGLRETRTTTVTGLEMFQKSLDEALA
FT                   GDNVGILLRGIQKDDIERGMVISKPNTIKPHTKFDSQVYILTKEEGGRHTPFFEGYRPQ
FT                   FYVRTTDVTGKIESFRADDDSSAKMVMPGDRIKMEVELIQPIAIEKGMRFAIREGGRTV
FT                   GAGVVLEIIK"
FT   CDS             21770..22324
FT                   /transl_table=11
FT                   /gene="ycf4"
FT                   /product="photosystem I assembly protein Ycf4"
FT                   /db_xref="GOA:I0J3M5"
FT                   /db_xref="UniProtKB/TrEMBL:I0J3M5"
FT                   /protein_id="CCE26498.1"
FT                   /translation="MNYLSDNILYEKILGSRRPSNYFWAITILVGASGFLIVGISSYLD
FT                   TNLLPFLNSDGIVFFPQGLVMSFYGILGILISFYQWLVIFWKVGEGFNEFDKNKGTMRL
FT                   FRWGFPGKDREIDIVYPLTDVQSIKVDIKEGLNPSRVIYVTIKGKPDIPLTQVGAPMAL
FT                   SDIEEVAAKLASFLKISIEGL"
FT   tRNA            22377..22448
FT                   /gene="tRNA-Gln"
FT                   /product="tRNA-Gln"
FT                   /anticodon=(pos:22409..22411,aa:Gln)
FT                   /note="codon recognized: CAA"
FT   tRNA            22456..22539
FT                   /gene="tRNA-Ser"
FT                   /product="tRNA-Ser"
FT                   /anticodon=(pos:22490..22492,aa:Ser)
FT                   /note="codon recognized: AGC"
FT   tRNA            22588..22659
FT                   /gene="tRNA-His"
FT                   /product="tRNA-His"
FT                   /anticodon=(pos:22620..22622,aa:His)
FT                   /note="codon recognized: CAC"
FT   tRNA            22677..22748
FT                   /gene="tRNA-Met"
FT                   /product="tRNA-Met"
FT                   /anticodon=(pos:22709..22711,aa:Met)
FT                   /note="codon recognized: AUG"
FT   tRNA            22766..22838
FT                   /gene="tRNA-Trp"
FT                   /product="tRNA-Trp"
FT                   /anticodon=(pos:22799..22801,aa:Trp)
FT                   /note="codon recognized: UGG"
FT   tRNA            22898..22970
FT                   /gene="tRNA-Glu"
FT                   /product="tRNA-Glu"
FT                   /anticodon=(pos:22932..22934,aa:Glu)
FT                   /note="codon recognized: GAA"
FT   tRNA            22997..23069
FT                   /gene="tRNA-Gly"
FT                   /product="tRNA-Gly"
FT                   /anticodon=(pos:23030..23032,aa:Gly)
FT                   /note="codon recognized: GGA"
FT   CDS             23181..23294
FT                   /transl_table=11
FT                   /gene="psbI"
FT                   /product="photosystem II protein I"
FT                   /db_xref="GOA:I0J3M6"
FT                   /db_xref="UniProtKB/TrEMBL:I0J3M6"
FT                   /protein_id="CCE26499.1"
FT                   /translation="MLTLKILVYTVVIFFISLFIFGFLSNDPGRNPNSTDM"
FT   tRNA            23390..23463
FT                   /gene="tRNA-Asp"
FT                   /product="tRNA-Asp"
FT                   /anticodon=(pos:23424..23426,aa:Asp)
FT                   /note="codon recognized: GAC"
FT   CDS             23546..23659
FT                   /transl_table=11
FT                   /gene="petG"
FT                   /product="cytochrome b6/f complex, subunit V"
FT                   /db_xref="GOA:I0J3M7"
FT                   /db_xref="UniProtKB/TrEMBL:I0J3M7"
FT                   /protein_id="CCE26500.1"
FT                   /translation="MVEPLLFGIVLGLIPVTIAGLFVTAYLQYRRGDQLTF"
FT   tRNA            23696..23767
FT                   /gene="tRNA-Lys"
FT                   /product="tRNA-Lys"
FT                   /anticodon=(pos:23728..23730,aa:Lys)
FT                   /note="codon recognized: AAA"
FT   tRNA            23815..23887
FT                   /gene="tRNA-Phe"
FT                   /product="tRNA-Phe"
FT                   /anticodon=(pos:23848..23850,aa:Phe)
FT                   /note="codon recognized: UUC"
FT   CDS             join(23938..25734,27214..27672)
FT                   /transl_table=11
FT                   /gene="psaA"
FT                   /product="photosystem I P700 chlorophyll a apoprotein A1"
FT                   /db_xref="GOA:I0J3M8"
FT                   /db_xref="UniProtKB/TrEMBL:I0J3M8"
FT                   /protein_id="CCE26501.1"
FT                   /translation="MTISPPEREVKRAQVVVDRNPVETSFEKWAKPGHFSRALAKAPAT
FT                   TTWIWNLHADAHDFDSHTTDLEDISRKVFSAHFGQLAIIEIWISGMFFHGARFSNYEAW
FT                   LIDPTNIKPSAQVVWPVVGQEILNGDVGGGFQGVQITSGFFQIWRAAGITSELQLYSTA
FT                   IAGLVMAGLLLFAGWFHYHKAAPKLEWFQNVESMLNHHLAGLLGLGCLSWAGHQIHISL
FT                   PINKLLDAGIDPKEIPLPHEFMINKDLMAQLYPSFAKGLTPFFTLNWSEYLDFLTFRGG
FT                   LNPVTGGLWLSDTAHHHLALAVLFIVAGHMYRTNWGIGHSMKTILENHKGPFTGQGSKG
FT                   LYEIFTTSWHAQLSLNLAMMGSLSIIVAQHMYAMPPYPYLATDYATQLSLFTHHMWIGG
FT                   FCVVGAAAHAAIFMVRDYEVTQNYNNLLDRVLRHRDAIISHLNWVCIFLGLHSFGLYIH
FT                   NDTMSALGRPQDMFSDTAIQLQPVFAQWIQNTHYLAPNMTAPNANLATSVSWGGDIVAV
FT                   GGKVAMMPIPLGTADFMVHHIHAFTIHVTVLILLKGVLFSRSSRLIPDKANLGFRFPCD
FT                   GPGRGGTCQVSAWDHIFLGLFWMYNSISVAIFHFSWKMQSDVWGNVTANGISHITGGNF
FT                   AQSSITVNGWLRDFLWAQASQVIQSYGSALSAYGLVFLGAHFIWAFSLMFLFSGRGYWQ
FT                   ELIESIVWAHNKLKVAPAIQPRALSITQGRAVGVAHYLLGGIATTWSFFLARIIAVG"
FT   exon            23938..25733
FT                   /gene="psaA"
FT                   /number=1
FT   intron          25734..27213
FT                   /gene="psaA"
FT                   /number=1
FT   CDS             25975..27135
FT                   /transl_table=11
FT                   /gene="orf386"
FT                   /product="hypothetical protein"
FT                   /db_xref="GOA:I0J3M9"
FT                   /db_xref="UniProtKB/TrEMBL:I0J3M9"
FT                   /protein_id="CCE26502.1"
FT                   /translation="MLQKSGCINRVSIQQSLLIHQILIYRQPFIIKKQFLQKLFIQNYE
FT                   TKLVAIWYVLRDKNVYISSEIKEFLYQPVSYRNYRNFAIINFSNDIMNLFSLNPFILSK
FT                   LKLRINFMEDYYYFIKNIFTKLHGNYFLKSKLNKINSPLFDIFFVKTKSNLTFNLTTYS
FT                   CNINLWLNFIICYFAFELLTNYTLLINCKFGESKILYHYGYVYIYSNNKINALISQIGV
FT                   ENWVNNQIDMELKLIYNLFKNGFILYELYILESLNIVKYFPSYKTQIFYTIDLCKIIQN
FT                   NMLIHYDMLIKLRVHRLIWLKKFSFSICDSEVFCFINYKINNIIRIQLINFNMTKLVIG
FT                   CSSNHFIIAKSFKFCNICYNCCWVLHTNRKNGSKKLYLPQLHWFFI"
FT   exon            27214..27672
FT                   /gene="psaA"
FT                   /number=2
FT   CDS             27789..29993
FT                   /transl_table=11
FT                   /gene="psaB"
FT                   /product="photosystem I P700 chlorophyll a apoprotein A2"
FT                   /db_xref="GOA:I0J3N0"
FT                   /db_xref="UniProtKB/TrEMBL:I0J3N0"
FT                   /protein_id="CCE26503.1"
FT                   /translation="MATKFPKFSQGLAQDPTTRRIWFGIATAHDFESHDGMTEENLYQK
FT                   IFASHFGQLAIIFLWTSGNLFHVAWQGNFEQWITDPLHIRPIAHAIFDPHFGQPAVTAF
FT                   TRSNATGPVNIAFSGVYQWWYTIGMRSNTDLFNGSIFLMLLAAVMLFAGWLHLQPNYQP
FT                   KVSWFKNAESRLNHHLSGLFGVSSLAWSGHLIHVAIPESRGQHVRWDNFLSTAPHPAGL
FT                   GAFFSGNWSVYAQNPDSQSHIFGTSEGAGTAILTFLGGFHPETKSLWLTDMAHHHLSIA
FT                   VVFIIAGHMYRTNFGIGHNMEEILSAHTAPSGKLGSGHKNLYDTVNNSLHFQLGLALAS
FT                   VGVITSLVAQHMYSLPAYAFMAQDYTTMAALYTHHQYIAGFIMTGAFAHGAIFFIRDYD
FT                   AAQNEGNVLARMLEHKEAIISHLSWVSLFLGFHTLGLYVHNDVMQAFGTPEKQILIEPV
FT                   FAQWIQSAQGKALYGFDVLLSSNTGVAVSAGNTIWLPGWLSAINDNANTLFLPIGPGDF
FT                   LVHHAIALGLHTTTLILVKGALDARGSKLMPDKKDFGYSFPCDGPGRGGTCDISAWDAF
FT                   YLAVFWMLNTIGWTTFYWHWKHITLWQGNVSQFDESSTYIMGWLRDYLWLNSSQLINGY
FT                   NPFGMNSLAVWGWMFLFGHLVWATGFMFLISWRGYWQELIETLVWAHERTPFAATVQWK
FT                   DKPVALSIVQARLVGLAHFCVGYVFTYAAFLIASTSGKFG"
FT   CDS             30078..30323
FT                   /transl_table=11
FT                   /gene="psbE"
FT                   /product="photosystem II protein V, cytochrome b559 alpha
FT                   subunit"
FT                   /db_xref="GOA:I0J3N1"
FT                   /db_xref="UniProtKB/TrEMBL:I0J3N1"
FT                   /protein_id="CCE26504.1"
FT                   /translation="MAGSTGERPFSDIITSIRYWVIHSVTIPSLFVAGWVFVSTGLAYD
FT                   VFGTPRPNEYYTESRQEIPLITDRFNALSQMDQLIK"
FT   CDS             30334..30459
FT                   /transl_table=11
FT                   /gene="psbF"
FT                   /product="photosystem II protein VI, cytochrome b559 beta
FT                   subunit"
FT                   /db_xref="GOA:I0J3N2"
FT                   /db_xref="UniProtKB/TrEMBL:I0J3N2"
FT                   /protein_id="CCE26505.1"
FT                   /translation="MTTNKTFTYPIFTFRWLAVHALAVPTVFFIGAISAMQFIQR"
FT   CDS             30521..30637
FT                   /transl_table=11
FT                   /gene="psbL"
FT                   /product="photosystem II protein L"
FT                   /db_xref="GOA:I0J3N3"
FT                   /db_xref="UniProtKB/TrEMBL:I0J3N3"
FT                   /protein_id="CCE26506.1"
FT                   /translation="MTQPNPNKQSVELNRTSLYWGLLLIFVLAVLFSSYIFN"
FT   CDS             30701..30829
FT                   /transl_table=11
FT                   /gene="psbJ"
FT                   /product="photosystem II protein J"
FT                   /db_xref="GOA:I0J3N4"
FT                   /db_xref="UniProtKB/TrEMBL:I0J3N4"
FT                   /protein_id="CCE26507.1"
FT                   /translation="MSNSGTTGRIPLWFVGTIAGVAAIGLLALFFYGAYSGLGSSL"
FT   CDS             31090..31302
FT                   /transl_table=11
FT                   /gene="rps18"
FT                   /product="ribosomal protein S18"
FT                   /db_xref="GOA:I0J3N5"
FT                   /db_xref="UniProtKB/TrEMBL:I0J3N5"
FT                   /protein_id="CCE26508.1"
FT                   /translation="MAISYNRASIRPFEIIDYKNIDLLRKFITVQGKILPQRITKLSSK
FT                   QQHKVMRSVQFVLNLHKNKFVFILL"
FT   CDS             complement(31567..31692)
FT                   /transl_table=11
FT                   /gene="psaJ"
FT                   /product="photosystem I subunit IX"
FT                   /db_xref="GOA:I0J3N6"
FT                   /db_xref="UniProtKB/TrEMBL:I0J3N6"
FT                   /protein_id="CCE26509.1"
FT                   /translation="MKDFTTYLSTAPVIATVWFGLLAGLLIEINRFFPDSLTFAL"
FT   tRNA            31788..31861
FT                   /gene="tRNA-Pro"
FT                   /product="tRNA-Pro"
FT                   /anticodon=(pos:31822..31824,aa:Pro)
FT                   /note="codon recognized: CCA"
FT   tRNA            31887..31971
FT                   /gene="tRNA-Ser"
FT                   /product="tRNA-Ser"
FT                   /anticodon=(pos:31921..31923,aa:Ser)
FT                   /note="codon recognized: UCA"
FT   CDS             complement(32009..32203)
FT                   /transl_table=11
FT                   /gene="psbZ"
FT                   /product="photosystem II protein Z"
FT                   /db_xref="GOA:I0J3N7"
FT                   /db_xref="UniProtKB/TrEMBL:I0J3N7"
FT                   /protein_id="CCE26510.1"
FT                   /translation="MDIILVFQFSILALIALSFLMVIAVPVVFATPEGWNSNKNYILTG
FT                   AAAWAGLVFVVGSLNSVVI"
FT   CDS             complement(32268..32657)
FT                   /transl_table=11
FT                   /gene="rpl12"
FT                   /product="ribosomal protein L12"
FT                   /db_xref="GOA:I0J3N8"
FT                   /db_xref="UniProtKB/TrEMBL:I0J3N8"
FT                   /protein_id="CCE26511.1"
FT                   /translation="MSTKTDDIIEQLKNMTLLEAAELVSKIEETFGVDASAPSGGVMMA
FT                   AMPAGALTEEAVEKTEFDVVLEEVPQAKRIAVIKVVRNLTSVGLKEAKELIEATPKTIK
FT                   AAVSKEEADEAKKLLEESGATVTIK"
FT   CDS             complement(32713..33093)
FT                   /transl_table=11
FT                   /gene="rps9"
FT                   /product="ribosomal protein S9"
FT                   /db_xref="GOA:I0J3N9"
FT                   /db_xref="UniProtKB/TrEMBL:I0J3N9"
FT                   /protein_id="CCE26512.1"
FT                   /translation="MNAVGRRKSSVARVKLTPGNGRIIINGRDGSEYLQFNPKMLYSIQ
FT                   SPLLILDLEEKYDTVVIASGGGLNGQAEAIKLGVARALCNLDLANRAALKAEGYLTRNA
FT                   ACVERKKYGLKKARKASQYSKR"
FT   CDS             complement(33356..34201)
FT                   /transl_table=11
FT                   /gene="rpoA"
FT                   /product="DNA-directed RNA polymerase subunit alpha"
FT                   /db_xref="GOA:I0J3P0"
FT                   /db_xref="UniProtKB/TrEMBL:I0J3P0"
FT                   /protein_id="CCE26513.1"
FT                   /translation="MSNKSLVKCVVSRAETPLTHYSRFNIGSFSSGQGITVGNSLRRTL
FT                   LEFKKNIAITLVKVKIYNAPGINAIVPIHEFSDLVGFRELTSDIFLNLQEIVLKTLHYD
FT                   NFISSYGLLKVDGPSRITSQNLKLPHNINVVDIDQYIGTLVLNYSCNMLFIIESNSIFF
FT                   QLRNFWQKLDDREACSYYKFYSGKLSPSMLHKLNLNYEEFFECWNINNSTIGLLALNPN
FT                   FSVIKKVNYAVEEIDSGQSVNELVILEIWTNGSFEPENIILQACLSLSNIYNNLLLSFK
FT                   "
FT   CDS             complement(34287..34667)
FT                   /transl_table=11
FT                   /gene="rps11"
FT                   /product="ribosomal protein S11"
FT                   /db_xref="GOA:I0J3P1"
FT                   /db_xref="UniProtKB/TrEMBL:I0J3P1"
FT                   /protein_id="CCE26514.1"
FT                   /translation="MAKQTKKTLRRKISKGIVHINATFNNTIVSVTDQRGEVISWASAG
FT                   SCGFKGARKGTPFAGQTAAESAAKKSLDQGIRQVEVVVTGPGSGRETAIRSIQTTGLGI
FT                   SLIRDITPVPHNGCRPPKKRRV"
FT   CDS             complement(34694..35308)
FT                   /transl_table=11
FT                   /gene="rps4"
FT                   /product="ribosomal protein S4"
FT                   /db_xref="GOA:I0J3P2"
FT                   /db_xref="UniProtKB/TrEMBL:I0J3P2"
FT                   /protein_id="CCE26515.1"
FT                   /translation="MSRYRGPRLRITRRLGDLPGLTTKTSNKLNSPGQHGASSSKKFSQ
FT                   YALQLREKQKLRYNYGVTERQLLNYVKKSRKGKGSSGVLLLTLLEMRADNIVFRLGLAP
FT                   TIPSARQLITHGHILINGKASSSPSYLCQKNDVISVQNSDVSKNLAKNFIETYGNSLTV
FT                   PSHLSFNRDLLEGKINDLVNRNSISLVINELLVVEYYSRKV"
FT   tRNA            35476..35557
FT                   /gene="tRNA-Tyr"
FT                   /product="tRNA-Tyr"
FT                   /anticodon=(pos:35510..35512,aa:Tyr)
FT                   /note="codon recognized: UAC"
FT   tRNA            complement(35794..35866)
FT                   /gene="tRNA-Val"
FT                   /product="tRNA-Val"
FT                   /anticodon=(pos:35831..35833,aa:Val)
FT                   /note="codon recognized: GUA"
FT   CDS             complement(35954..38524)
FT                   /transl_table=11
FT                   /gene="rpoC2"
FT                   /product="DNA-directed RNA polymerase subunit beta''"
FT                   /db_xref="GOA:I0J3P3"
FT                   /db_xref="UniProtKB/TrEMBL:I0J3P3"
FT                   /protein_id="CCE26516.1"
FT                   /translation="MKNFFSNRPFSRAEIQNLIKWFLANYGTVRTAEFADNLKTLGFKY
FT                   ATKAGISLGIDDLKIPLIKTRLITNAHLEIAQNDQRFISGKITEVQRFQKVIDVWHTTG
FT                   ELLKDELITNFRQVSLLNPVYMMAFSGARGNISQVRQLVGMRGLMSDSQGEIIDLPIKS
FT                   NFREGLNITEYLISCYGARKGLVDTALRTANSGYLTRRLVDVSQSLIINQVDCKTHYGM
FT                   LVKPLVRNSKTYISVQQRLTGRVIAKSIFDKENQLLVNRNQDVCIYLANKIARNSINRI
FT                   YIRSPLNCEANKCICQLCYGWSLAHGRLAQLGEAVGVIAAQSIGEPGTQLTMRTFHTGG
FT                   VFAGNVKDKIYAPHNGILSYSTSSGKIIKTAFGETVFLVLGEMKLYIKETYLNTSTLVL
FT                   PKFAVIFTKPSKEVFSKQIIAEISSLEEMLPYLNKTDRVEAFKEVRTVISGQVIFDGGL
FT                   ITRKVYMDKFQSILKNKIQVVSDGLVWVLENEIFSYLSLLKRMDILFRTDILFTLKCYK
FT                   KIKSSYVTFQNSNLVLRALNINYISLNTFPKKYKIRKVFTVLEQIKIFNAARQCLLHTV
FT                   INQSVLSSKLLLEIKVGKLISKGDKLASTVVSSCSGQILVVKNGYILVRTGVPNLASRD
FT                   AVLGVKNNGLVSKNNTLFRLIYRKPKTGDIVQGLPKVEELLEARRTKDFSILQDNLHER
FT                   LRHQFIFYKQVYPLHMAARKSVDKIQQYLVNGIQLVYNSQGISISDKHIEIIVKQMTSK
FT                   ALIGEGGDTSLLSGELIEIHKIEKINLGVNIKAEYEPVLLSITKASLNTESFISSASFQ
FT                   ETTKVLVQAALEGKTDWLQSLKENVILGRIIPAGTGISVDEIFQ"
FT   CDS             complement(38568..40472)
FT                   /transl_table=11
FT                   /gene="rpoC1"
FT                   /product="DNA-directed RNA polymerase subunit beta'"
FT                   /db_xref="GOA:I0J3P4"
FT                   /db_xref="UniProtKB/TrEMBL:I0J3P4"
FT                   /protein_id="CCE26517.1"
FT                   /translation="MLHDFFSFAELLIRRILLSELKETINYRTFKPEMDGLFCERIFGP
FT                   VKSWECACGKYKRARYRQNNENALICSLCHVEVTESKVRRSRLGHIKLASPVTHVWFLK
FT                   SIPSYMAVILNKSIKEIEKIVYYTGYLIMVNKLSSVTFSGNDWNYHKWYYKNVHLDLTN
FT                   NEMRHLYNEISGKLNLKDEKTFMLDNVIGAQAIHYLLSEIQLEHLAQNIKFDLKLLSKA
FT                   REQDDLKNILQRRKKYVRRLRVVNQFLQTRSKPEWMVLTYLPVLPPDLRPMVQLDGGKF
FT                   ATSDLNDLYRRVINRNNRLHRLKKMLAPELLIRNEKRLLQESVDALIHNGRRGKAIIDK
FT                   ARRPLKSLSNIIEGKQGRFRQNLLGKRVDYSGRSVIVVGPYLKLYECGLPREMAIELFH
FT                   PFVLHKLIQLRIAHNIRNAKIKIQNEEPIIWQLLDEVLKGHPILLNRAPTLHRLGIQAF
FT                   QPKLVYGRALHLHPLVCSAFNADFDGDQMAVHIPISLESQAEARLMMFTLHNWISPATG
FT                   SAIMLPSQDMVLGCYFMTIENVSLFYVLKNVLYFTDLQDVIQAYKQRLIDLHTFIWVRS
FT                   SNLESKVFFEKQLATLKNGKVSLTMPFLSQENNDLNLLQYIRTTPGRILLNKVICNSL"
FT   CDS             complement(join(40759..42603,42756..44165))
FT                   /transl_table=11
FT                   /gene="rpoB"
FT                   /product="DNA-directed RNA polymerase subunit beta"
FT                   /db_xref="GOA:I0J3P5"
FT                   /db_xref="UniProtKB/TrEMBL:I0J3P5"
FT                   /protein_id="CCE26518.1"
FT                   /translation="MAINKNLPDLIEIQRDSFRNFLTVGLQSEINKLAYISHNNLELFL
FT                   HVQNLKFKKATLTSSNAILNSQTYSAVLYVPAVLVYKKRFKSRVENISFGNIPLMTERG
FT                   TFIINGSPRVIINQIVRSPGIYYKFEFSKENHRSSVATIIPNAGVWFRIEMDKDGYIWG
FT                   RFNKAKKIPIFVLLQSLGISQKKIFYSVRHPEFLVKSLEKANLSSTQDALLQLNVVLKP
FT                   DKSSTLKESMNLIHTNLMNADFYDLGKIGRLKLNKKLHIKTSVDTTILRPEDILAAVNY
FT                   LINLEYGIGNVDDMDDLKNKRVRSAGELLQDQFRSNIDKVKRTVQYALEKIDSVLEVNF
FT                   LERVIINQVDSGHLQAFNFKPLGSSLQEFFCSSQLSQFMDETNPLSEITHKRRVSSFGP
FT                   GGLSREWTGLVVREIHPSHYGRICPIDTPEGQNAGLVGSITTYARINALGFLESPFYRV
FT                   KKSLGFSFQKYLRVDFNAGILFLSAEQEEDNFLAPGDILLSRSGKLELNDLIPVRYKQE
FT                   FATAHPEHIDFIAVSPIQMISIATSLIPFLEHDDANRALMGSNMQRQAVPILKNEKPLV
FT                   GTGLEAQTARDSSSIILAKQSGFVKYVSHDRIVVDTQHDGGKIFNKLKISSYNLENYKR
FT                   SNQGTCISQKPLVCEHEWVRKGDVLADGSATLNGELALGRNILVAYTPWEGYNFEDAIL
FT                   ISNKLVNEQMYTSIHIEKYESRVQHTPLGLEEFTRDLPNVSYSKLSHLGKNGIVLVGTS
FT                   VKSGDILVGKVTPKSSSDQTPEGRLLRAIFGEKERDVKNTSLKVPSGIEGWVVDVRVFN
FT                   SNRVQVFLAQKRPIQLGDKVSGRHGNKGIISNILPQQDMPYLQDGTPVDMVLNPLGVPS
FT                   RMNVGQVLECLLGLAGQHLNESYRITPFDEMYGDETSRKIVYKKLYEAKLKTGKSWLFD
FT                   PNFPGKTKVIDGRTGETFKQPVTVGYAYILKLVHLVDDKVHARAIGPYSFVTQQPLRGR
FT                   AKSGGQRLGEMEVWALEGFGAAYTLQELFTVKSDAIEDRKEALNAIVKGQAIPNPGTPE
FT                   SLKVMIRELQSLCLNIGLYTVDQLKQPKKINIFKMK"
FT   exon            complement(40759..42603)
FT                   /gene="rpoB"
FT                   /number=1
FT   intron          complement(42604..42755)
FT                   /gene="rpoB"
FT                   /number=1
FT   exon            complement(42756..44165)
FT                   /gene="rpoB"
FT                   /number=2
FT   CDS             44411..44545
FT                   /transl_table=11
FT                   /gene="psbN"
FT                   /product="photosystem II protein N"
FT                   /db_xref="GOA:I0J3P6"
FT                   /db_xref="UniProtKB/TrEMBL:I0J3P6"
FT                   /protein_id="CCE26519.1"
FT                   /translation="METPAFFSAIFLGCLLLSMTGYSLYIGFGPASKELRDPFEEHED"
FT   CDS             44605..44844
FT                   /transl_table=11
FT                   /gene="psbH"
FT                   /product="photosystem II protein H"
FT                   /db_xref="GOA:I0J3P7"
FT                   /db_xref="UniProtKB/TrEMBL:I0J3P7"
FT                   /protein_id="CCE26520.1"
FT                   /translation="MASTSKANAQITQGKVTALGTALKPLNSEYGKVAPGWGTTVVMGV
FT                   FMALFAVFLIIILEIYNQSVLLDNVGMSWQSMKG"
FT   CDS             complement(44885..44980)
FT                   /transl_table=11
FT                   /gene="psbT"
FT                   /product="photosystem II protein T"
FT                   /db_xref="GOA:I0J3P8"
FT                   /db_xref="UniProtKB/TrEMBL:I0J3P8"
FT                   /protein_id="CCE26521.1"
FT                   /translation="MEALVYTFLLVGTLGVIFFAIFFREPPRIVK"
FT   CDS             complement(45048..46574)
FT                   /transl_table=11
FT                   /gene="psbB"
FT                   /product="photosystem II 47 kDa protein, P680 chlorophyll A
FT                   apoprotein"
FT                   /db_xref="GOA:I0J3P9"
FT                   /db_xref="UniProtKB/TrEMBL:I0J3P9"
FT                   /protein_id="CCE26522.1"
FT                   /translation="MGLPWYRVHTVVLNDPGRLISVHLMHTALVSGWAGSMALYELAIF
FT                   DPSDPVLNPMWRQGMFVLPFMTRLGVTKSWGAWSISGENAANPGFWSYEGVAAAHIVLS
FT                   GLLFLAAIWHWVYWDLQLFRDPRTGDPALDLPKIFGIHLFLSGLLCFGFGAFHVTGLYG
FT                   PGIWVSDPYGITGSVQPVTPAWGAEGFDPYNPGGIASHHIAAGILGIIAGLFHLTVRPP
FT                   QRLYKVLRMGNIETVLSSSIAAVFWSAFVVAGTMWYGSAATPIELFGPTRYQWDQSFFQ
FT                   VETQRRVQNSLSEGNTLSQAWSKIPEKLAFYDYVGNNPAKGGLFRSGPMDNGDGIAAGW
FT                   LGHSVFTDKSGRELTVRRMPTFFETFPVLLLDQDGIVRADVPFRRAESKYSIEQVGVTV
FT                   SFYGGELDGVNFSDPATVKKYARRAQLGEIFEFDRATLQSDGVFRSSPRGWFTFGHLCF
FT                   ALLFFFGHIWHGARTIFRDVFAGIDPDLEEQIEFGAFQKLGDATTRKQTV"
FT   tRNA            complement(46657..46739)
FT                   /gene="tRNA-Leu"
FT                   /product="tRNA-Leu"
FT                   /anticodon=(pos:46703..46705,aa:Leu)
FT                   /note="codon recognized: CUA"
FT   tRNA            complement(46745..46817)
FT                   /gene="tRNA-Arg"
FT                   /product="tRNA-Arg"
FT                   /anticodon=(pos:46782..46784,aa:Arg)
FT                   /note="codon recognized: CGU"
FT   tRNA            complement(46834..46905)
FT                   /gene="tRNA-Asn"
FT                   /product="tRNA-Asn"
FT                   /anticodon=(pos:46871..46873,aa:Asn)
FT                   /note="codon recognized: AAC"
FT   CDS             complement(46971..47216)
FT                   /transl_table=11
FT                   /gene="psaC"
FT                   /product="photosystem I subunit VII, Fe-Spolypeptide"
FT                   /db_xref="GOA:I0J3Q0"
FT                   /db_xref="UniProtKB/TrEMBL:I0J3Q0"
FT                   /protein_id="CCE26523.1"
FT                   /translation="MSHSVKIYDTCIGCTQCVRACPTDVLEMVTWDGCKAGQIASAPRT
FT                   EDCVGCKRCESACPTDFLSVRVYLGSETTRSMGLAY"
FT   CDS             complement(47302..47469)
FT                   /transl_table=11
FT                   /gene="rpl32"
FT                   /product="ribosomal protein L32"
FT                   /db_xref="GOA:I0J3Q1"
FT                   /db_xref="UniProtKB/TrEMBL:I0J3Q1"
FT                   /protein_id="CCE26524.1"
FT                   /translation="MAVPKKKMSKSKTNMRKSSWKNKGSKQADRAISLAKSVLSGRSDG
FT                   FVYLSNLDNS"
FT   rRNA            complement(47529..50527)
FT                   /gene="lsu"
FT                   /product="Large subunit ribosomal RNA"
FT   tRNA            complement(50539..50612)
FT                   /gene="tRNA-Ile"
FT                   /product="tRNA-Ile"
FT                   /anticodon=(pos:50576..50578,aa:Ile)
FT                   /note="codon recognized: AUC"
FT   rRNA            complement(50644..52106)
FT                   /gene="ssu"
FT                   /product="Small subunit rRNA"
FT   repeat_region   complement(52107..53832)
FT                   /rpt_type=INVERTED
FT   repeat_region   complement(52315..52347)
FT                   /rpt_type=TANDEM
FT   repeat_region   complement(52964..53074)
FT                   /rpt_type=TANDEM
FT   CDS             54122..54868
FT                   /transl_table=11
FT                   /gene="orf248"
FT                   /product="hypothetical protein"
FT                   /db_xref="GOA:I0J3Q2"
FT                   /db_xref="UniProtKB/TrEMBL:I0J3Q2"
FT                   /protein_id="CCE26525.1"
FT                   /translation="MKRKNLTILFDPALLDEDTFKTFLWEIRTELTINISEKQLINKSF
FT                   NNRIITINNFLQEKRATLYTKHDIGVPPQNFPTTRSRVATISIDAHILNENTVRRLFRQ
FT                   IRNMLESTYLDKNFFLKGQIVSRLLQESWDTIYGSALSCDALEDDLKSRLWVHLNKKFP
FT                   LAKHRLRPRNLGNFGLEIKEMHSRAVFLKNEYFSLLFKDKTVRNYYREVFIRRPPTRET
FT                   KGSPALWSTNRNFYRFLRDYDTDGKW"
FT   repeat_region   54888..56613
FT                   /rpt_type=INVERTED
FT   repeat_region   55646..55756
FT                   /rpt_type=TANDEM
FT   repeat_region   56374..56406
FT                   /rpt_type=TANDEM
FT   rRNA            56614..58076
FT                   /gene="ssu"
FT                   /product="Small subunit rRNA"
FT   tRNA            58113..58185
FT                   /gene="tRNA-Ala"
FT                   /product="tRNA-Ala"
FT                   /anticodon=(pos:58146..58148,aa:Ala)
FT                   /note="codon recognized: GCA"
FT   tRNA            58194..58265
FT                   /gene="tRNA-Cys"
FT                   /product="tRNA-Cys"
FT                   /anticodon=(pos:58226..58228,aa:Cys)
FT                   /note="codon recognized: UGC"
FT   CDS             58766..59377
FT                   /transl_table=11
FT                   /gene="rps2"
FT                   /product="ribosomal protein S2"
FT                   /db_xref="GOA:I0J3Q3"
FT                   /db_xref="UniProtKB/TrEMBL:I0J3Q3"
FT                   /protein_id="CCE26526.1"
FT                   /translation="MSPYIYGERNGIHIIDVLQTLLCLQQSVNYLVQAGKDNKSVLFVG
FT                   TKKQFANIIEVYAKKANAYYVNQRWLGGMLTNWSTMQTCIENLKLLDKQEASGVFDSLT
FT                   KKEASLLIKRQLKLKKYFGGIQEMKKIPDIVIIVGQIREINAVKECNKLGIRTITLLDT
FT                   NCDPTLTEFFIPANDDSIRSVDLILNELSEAIVRGKLNLV"
FT   CDS             59468..60196
FT                   /transl_table=11
FT                   /gene="atpI"
FT                   /product="ATP synthase CF0 subunit IV"
FT                   /db_xref="GOA:I0J3Q4"
FT                   /db_xref="UniProtKB/TrEMBL:I0J3Q4"
FT                   /protein_id="CCE26527.1"
FT                   /translation="MGMISLNWIYSLANVEVGQHFYWSFGEYEVHGQVLINTWIVMAII
FT                   FIVGALTTRELKTIPDSGQSFAELLTEFIRDIAKTQIGEKEHLKWVPYIGTLFLFIFVS
FT                   NWSGALVPWKIIELPNGELGAPTNDINTTAGLALLTSAAYFYAGLGKRGLEFFTKYVQP
FT                   TPILLPINVLEDFTKPLSLTFRLFGNILADELVVGVLCSLVPLVVPIPLIFLGLFTSAI
FT                   QALIFATLSGAYIGEAMEGH"
FT   CDS             60338..60586
FT                   /transl_table=11
FT                   /gene="atpH"
FT                   /product="ATP synthase CF0 subunit III"
FT                   /db_xref="GOA:I0J3Q5"
FT                   /db_xref="UniProtKB/TrEMBL:I0J3Q5"
FT                   /protein_id="CCE26528.1"
FT                   /translation="MNPIICAASVIGAGLAIGLGAIGPGIGQGTAAGAAVEGIARQPAQ
FT                   EGKIRGTLLLSLAFMEALTIYGLVVALAIIFANPFVS"
FT   CDS             60704..61216
FT                   /transl_table=11
FT                   /gene="atpF"
FT                   /product="ATP synthase CF0 subunit I"
FT                   /db_xref="GOA:I0J3Q6"
FT                   /db_xref="UniProtKB/TrEMBL:I0J3Q6"
FT                   /protein_id="CCE26529.1"
FT                   /translation="MVSESEGFGINTDLLETNVLNLAVVIGVLVYFGSDILGGALKSRK
FT                   ELVLKSLADADNKFQEATDKLNQAKAQFESAKLKAGEIRAQGLVTAEQSSKKLLERVEQ
FT                   DIKRLDEVRLATIRFEEEKAVSDICQRVSRLALEQAIEKLTGQLNPALQKRIVQLNITL
FT                   LSSLAVK"
FT   CDS             61822..62940
FT                   /transl_table=11
FT                   /gene="orf372"
FT                   /product="hypothetical protein"
FT                   /db_xref="GOA:I0J3Q7"
FT                   /db_xref="UniProtKB/TrEMBL:I0J3Q7"
FT                   /protein_id="CCE26530.1"
FT                   /translation="MNECNVFDLELIQLRVGKKQYQIEMALLNGNLRLAKYLSNKLLVS
FT                   LDSRILALELVLNNSMWLILQKDFPLTNELYNRVLDTIFVFVLDISYCGFSSVSALTLE
FT                   QFSYDLELVSVKPFIDKCMHSLILFIVDLWVKDSFSSVLEFDDVYRFVHSYKPPYFVVV
FT                   DVSYAFSGMNLWLIAYICKDLHYFLFSHLTFKFKIFRDIDKLYIFVCNYHSAKLVCFYL
FT                   NEYFCLQNFNTLKSEVMACNAFEQCYSSSSKLALKQLILNIKFLAQNFYSPNSLMCNLS
FT                   KILNRFSGCNCLTNNKKQLIVLRKSISNIIFRNLVRIYRFKYPAKGRSIVKYRYLVYII
FT                   RKYHWSVYTSGSIKWWGYHESQSHNMIFLFYP"
FT   CDS             63006..64439
FT                   /transl_table=11
FT                   /gene="atpA"
FT                   /product="ATP synthase CF1 alpha subunit"
FT                   /db_xref="GOA:I0J3Q8"
FT                   /db_xref="UniProtKB/TrEMBL:I0J3Q8"
FT                   /protein_id="CCE26531.1"
FT                   /translation="MVLREEEIFYLSRIARIYGLEKVMAGELVEFDEGTLGIALNLESD
FT                   NVGAVLMGDGFKIQEGSSVRSTGKIAQIAVGENYLGRIVNALAQPIDGKGEIAATETRL
FT                   IESPAPGIIARRSVYEPLQTGLVAIDAMIPIGRGQRELIIGDRQTGKTAVATDTILNQN
FT                   GENVICVYVAIGQKASSVAQIVNTLEERGAMAYTIVVAENADSPATLQYLAPYTGASLA
FT                   EFFMYTGRHTLVIYDDLSKQAQAYRQMSLLLRRPPGREAYPGDVFYLHSRLLERAAKLS
FT                   NAMGEGSMTALPVVETQAGDVSAYIPTNVISITDGQIFLSADIFNSGIRPAINVGISVS
FT                   RVGSAAQIKAMKQVAGKLKLELAQFAELEAFAQFSSDLDSATQAQLARGSRLRELLKQA
FT                   QSSPLVVADQVITIYTGVNGHLDSLELGDVKPFLSGLRDYVNTNKSSIPESIKSTQAFS
FT                   SEAESLLLEAITEYKAIYS"
FT   rRNA            64624..67622
FT                   /gene="lsu"
FT                   /product="Large subunit ribosomal RNA"
XX
SQ   Sequence 67622 BP; 21541 A; 11069 C; 12139 G; 22873 T; 0 other;
     agaagtggag ttattctaaa tataaattat ttaataaatt ttgacttgaa ttttataggg        60
     tttaaacttc taaagaggca aacccacttt tgattaaaac attaaaaaat taattatgag       120
     taaagtttac gattggttcg aagagcgttt agaaattcaa tctattgcag atgatgttag       180
     tagtaagtat gttccacccc atgtaaatat tttttattgt cttggcggct taacatttac       240
     ttgttttatt attcaagttg ctacaggttt tgcaatgaca ttttattatc gacctactgt       300
     gactgaagcg tttgcttcag ttcaatacat tatgaatgat gtaaattttg gttggctaat       360
     tagatcagtg caccgttggt cagctagtat gatggtatta atgatgattt tacatgtttg       420
     tcgtgtttac ctaactggtg gttttaagaa accacgtgag ttaacttggg taacaggtgt       480
     tgctttagct tctcttacag tttcatttgg tgttacaggt tattctttac catgggatca       540
     gattggctat tgggctgtta aaattgttac aggtgttcct gatgctatac ctgttgttgg       600
     gtcatttatt gttgaactat tgcgtggaag tgttagtgta ggtcaatcaa ctttaacacg       660
     tttttacagc ttacatacat ttgtattacc acttttaaca gcaacattta tgttagcaca       720
     tttcttaatg attcgtaagc agggtatttc aggtccactt taagctgcta aaatattatt       780
     ctcttcattg ttaacccctt gatttagggg tttttgtata atatattaac taaaatttaa       840
     attaacaaaa agtattatga ctgctacttt aaacactgca ggtgttatta cacaaattat       900
     tggtccagtt atggacatat cttttccacc aggtaagctg cctaacattt acaatgctgt       960
     taatattgag ggtactcttg aatctggtga aacagttaaa gttgtttgtg aagttcaaca      1020
     gcttttaggc gataatgctg tccgtgcaat ttcgatgagt gctacagatg gtttacagcg      1080
     cggtatgtca gcttttgata caggggcagc tttacaagtt cctgttggta aaacaacgtt      1140
     aggacgtatt ttcaatgttt taggggaacc tgtagatgag atgggtgatg tagatttatc      1200
     tctaatgtct agtattcatc gttcagctcc tgcattcatt gaattagata cacaacttgc      1260
     aatttttgaa actggtatta aggttgttga tcttcttgct ccataccgac gagggggtaa      1320
     gattggactt tttggtggtg ccggtgtcgg aaagacagta ctcataatgg aattaatcaa      1380
     taatattgct aaggcacatg gtggagtttc tgtttttggt ggtgtaggag aacgtacccg      1440
     tgaaggtaat gatttatacc aggaaatgaa agaatctggt gtgattaatg cttcaaattt      1500
     acttgagtca aaagtggcac ttgtttatgg tcaaatgaat gagcctcctg gagctagaat      1560
     gcgtgtaggt ttaacagcat tgacaatggc agaatatttc cgtgatacaa ataagcaaga      1620
     tgttttatta tttattgata atattttccg ttttgttcag gcaggttctg aagtttctgc      1680
     tttattaggt cgtatgccat cagctgttgg ataccagcca acattagcta ctgaaatggg      1740
     tggtttacaa gaacgtatta cttctacaaa agaaggctct attacatcaa ttcaagctgt      1800
     ttatgtacca gctgatgact taactgaccc tgctccagct actacatttg cacaccttga      1860
     tgcaacaact gttttatcac gtgtcttagc atctaaaggt atctatccag cagttgatcc      1920
     attagactct acatctacga tgttacagcc ttggattgtt ggtgaggacc attatgctac      1980
     ggctcaaaat gtaaagataa ctttacaacg ttataaagaa ctgcaagata ttattgcaat      2040
     tttaggttta gatgagttat cagaagaaga tcgtttagtt gtagctcgtg cccgtaaggt      2100
     tgaaagattt ttatctcagc cattctttgt agcagaagta tttacaggct ctccaggtaa      2160
     gtatgttact ttagctgaaa caattgaagg ttttaagatg attttaggtg gggaattaga      2220
     ttctttacct gagcaggctt tttatctcgt aggtacactt gaagaagctg tttctaaagc      2280
     agctacttta ggctaaaaag attttagttt gaatattaat ttcagtttaa atcataaaaa      2340
     tgagtttaga agtttcaata attgttcctg atcgtgtttt ctggaaagat caagctcaag      2400
     aaatcatttt tcctacaata acaggtcaga tgggtgtatt agaaaaccac attccgttac      2460
     tgactggtct tgatacagga gttatgaaag ttcgccaaaa tgcggatgaa tggatggcta      2520
     ttgctatcat gggtggattt gcattagtaa gtgaaaataa aattacagtt ttagtaaatg      2580
     gtgctgctgt gagttctgat attgatgctc aagaagctga atctgtattt ttacaagcta      2640
     aggctaattt agaaaaagca gctgaaggta aagagacgca ggatgctgag attcagtata      2700
     aaaaagctct tgctcgtttt gaagtaacaa agcctgttgc actataggtt ttaaatgtta      2760
     aattttatgt tagaatagtt tagtaattta ctcaagatac ttaagtatct taatcatcga      2820
     gcagaatata tattgaataa aattttattt tatgggttta atgtcgccac aaactgaaac      2880
     taagacaggt gctggattta aagctggtgt taaagattac cgtcttacat actatactcc      2940
     tgaataccaa attgctgaaa ctgatatttt agcagctttc cgtatgacac ctcaacctgg      3000
     tgttcctgct gaagagtgtg gagctgctgt agctgcagaa tcttcaacag gtacttggac      3060
     tactgtttgg acagatggtt taacaagttt agaccgttac aaaggtcgtt gttatgatct      3120
     agagccagtt cctggggaag ataaccagta tatctgttat gttgcttatc caattgactt      3180
     attcgaagaa ggttctgtaa caaacttact tacttcaatt gtaggtaatg tttttggttt      3240
     taaggctctt cgtgctttac gtttagagga tttacgtatt tcatctgctt atgttaaaac      3300
     ttttgctgga ccgcctcatg gtatccaggt agaacgtgac cgtttaaata agtacggtcg      3360
     tgctatgtta ggttgtacta ttaagcctaa gttaggttta tctgctaaga actatggtcg      3420
     tgcagtttat gagtgtttac gtggtggttt agacttcact aaggatgatg agaatgttac      3480
     ttcacagtct ttcatgcgtt ggcgtgaccg tttcatgttt agtgctgaag ctatttacaa      3540
     ggctcaaaca gaaactggtg aagttaaagg tcattactta aatgctacag ctggtacagt      3600
     tgaagaaatg tataagcgtg ctcaatttgc tgcacagatt ggtgtaccaa ttattatgca      3660
     tgactatcta actggtggtt tcacagcaaa cacttctctt gctttatact gtcgtgataa      3720
     tggtttactt cttcatattc accgtgcaat gcatgctgta attgaccgtc agcgtaacca      3780
     tggtattcat ttccgtgtat tagctaagac tttacgtctt tctggtggtg atcaccttca      3840
     ctcaggtact gttgtaggta agttagaagg tgagcgtgag gtaacattag gcttcgttga      3900
     cttaatgcgt gatccataca ttgagaagga tcgttctcgt ggtatctact ttactcagga      3960
     atgggttggt atgggtggaa ctatgcctgt agcatctggt ggtattcatg tatggcatat      4020
     gccagctctt gttgagattt ttggtgatga cgcttgtcta cagtttggtg gtggtacttt      4080
     aggtcaccct tggggtaatg cacctggtgc tgttgctaac cgtgtagctt tagaggcttg      4140
     tgtacaagct cgtaatgaag gtcgtgatct tgctcgtgaa gggggagatg ttcttcgtgc      4200
     agctgctaag tggagccctg agcttgctgc agcttgtgaa gtttggaaag agattaagtt      4260
     tgaatttgag acaattgaca agctgtaaaa ttagaaattt gggttaaaaa tttaaaattc      4320
     ctaaatttgt aattattaaa aaggtttaaa aatctgagaa atgtttatga ttgatttaat      4380
     caaatatcca gttttaacag agaaagccac acgacttctg gaaaagaatc agtatacttt      4440
     taaggttgat tctagactaa acaaaactgc tataaaatct actgtagaag ttttatttgg      4500
     tgtaaaagta attgctgtaa atacttataa cccccctaga aaaagtagac ggttaggtag      4560
     gtttaaaggt tttaagtcaa attataagag ggttatcatt actttaagac ctgatgaaag      4620
     tattccatta ttctctgaat cataattact tgagtaaagt tgtatttaat ttttgaaatc      4680
     tagaaaacta tgggtatccg tttttataaa gcttatacag caggaacacg taatcgttct      4740
     gtttcagatt ttagtgagat cacatcttct aaacctgaga agtctcttat aagttttaag      4800
     caccgtgcta gaggtcgtaa taaccgtggt gtaattacaa gtaggaatcg aggtggtggt      4860
     cacaagagaa tttatagaga aattgatttt aagcgtgata agttgggtat ttttgctaaa      4920
     gttcacagta ttgaatatga tccaaataga aatgcccgtc ttgctttact tcactactta      4980
     gatggtacaa aaaggtatat tttgtatcca tatacactat cagtaggtga tcgagtgata      5040
     tcaaattttg atgtacctat tcagataggc aattcagcac cgttgaagtc tattccttta      5100
     ggtactgaag tccataacat tgagttgcag cctgggaaag gtggtcagat tgctcgtgca      5160
     gcaggtagtc ttgcacagat tattgctaaa gaaaatgatt tggttacatt gagattacct      5220
     tctggtgagg ttcgtatgat tagtaaaaat tgctgggcaa caattggtca agttgggaat      5280
     gttgatgctg ccaatattgt tattggtaag gctggtcgta ctcgttggtt aggtaagacc      5340
     cctaaagtac gaggtgttgc aatgaatcca tgtgaccatg cccatggtgg tggagaaggt      5400
     cgctctccaa ttggtcgtcc acgaccagta actccttggg ggcgtcctgc cttaggagta      5460
     aagactcgaa aatcaaagcg ttacagtaat aaatttattg ttcgttcacg ttaaaactgt      5520
     ccttaggttt gatttaaaag tattgatgtt tggttgtagt aaaaaaattt aatttttatg      5580
     tctcgttccc taaaaaaagg tccttttgta gcatatcact tattaactca actagagagt      5640
     atggaactta ctagcactcg aaaagttatt gttacatggt caagatcatc tacaattctt      5700
     ccaattatga ttggacatac gattgctgtt tataatgggc gtgagcatat tccaattctt      5760
     atccaagatc aaatggttgg ccataaatta ggagaatttg cttctacaag gacttaccgt      5820
     ggtcatgtaa agagtgataa gaaagctaaa cgttaaattt tatgtaaatt gtagattatg      5880
     aattcaataa aaagtttaaa atccgttgca tatgcgagat atataagaat gtcgccttat      5940
     aaagttcgcc gtgttttaga tcaaatccgt ggtcgttctt atgaagaggc cttaatgatc      6000
     ttagaattta tgccttatag ggcatgtgat cctgttttaa aagttcttta ttctgcagct      6060
     agtaatgcta aggatcgttt tggtttacaa aagtcttcac ttgttatatc agaggcacgt      6120
     gctgataaag gcccaacaat gaagcgtttc cgtcctcgtg ctcagggtcg tggattcccc      6180
     attcagaaac ccacttgtca tattattgtt actgtccaat ctaagaatta aatttattaa      6240
     gaagatgaga cttttcattg atctaacaat aagaattaaa aatagttttg tttttaattt      6300
     tttacagttt tattttatat tttatgggtc agaaagttaa tcctactgga tttcgaatag      6360
     gtgttattaa tgagcaaagc tcaaactggt atgcaaaacc aaaagattac tcgcatctag      6420
     ttattgaaga tattttcatt agaaatttta taaatagtga attgttagaa acaggggttt      6480
     ctgtgattaa tattggccgt aaagctgata atgtgaagct taatgtgcaa gtagctcgac      6540
     ctggtatctt tttaagtaat caaaatgtag atttagattt catttgtcaa aatttgaaga      6600
     aggaactgtt tcgtagatta ggtgttactc gaaatattga ggttaatatt agtgaagtat      6660
     ctaatgcaga ctccaatgct aaacttctag cagattttat aagtgagcaa cttgagaagc      6720
     gtgttccatt tagacgtgtt attcgtagtg caatacagag agctcagcag gctggggtaa      6780
     aaggtattaa aattcaagtg gctggtcgtt tgaatggtgc tgaaattgct agaagtgagt      6840
     gggttcgtga aggtcaagta ccacttcaaa ctttgagtgc aaatattgat tactgtagtc      6900
     ataaggctcg cacaatatat ggcattttag gtataaaagt ttggatttat aatcctttat      6960
     agaagttttt tattttgttg aataaaattt aaaaatttaa tacatcatta ttggctcaga      7020
     ttaaccttat gttaagtcct aaaagaacaa aatatcgtaa ataccatcga ggtaacttac      7080
     gaggaaaagc tttacgtggt aataagattt cctttggtga agttggattg caagcattag      7140
     aagctggatg gctaacatca agacagattg aagctgctcg aagagtgatt actcgtagtg      7200
     ctcgtcgtgg tggtaaatta tggataagag tttttccaga taaaccagtt acctttcgag      7260
     ctgctgaaac acgaatgggt tcagggaaag gtaatgttga atattgggta gctgttgtta      7320
     agcctggtaa agttatttat gaattaggtg gtgtatcaga gctaattgct cgatctgcta      7380
     tgaaaacagc tggctataaa atgccaataa gaactcgtgt aatatctaag cttagtgtag      7440
     attttaattt aaagtaaaaa gaaaattatg attcaacctc aaacgtatct cactgttgct      7500
     gataatagtg gtgcaaaaaa aataatgtgt attcaggtct tagggtctaa ccgtcaatat      7560
     gcatgtatag gtgactttat tgtagcagtt gttaaagatg ctacacctaa tatgccggtt      7620
     aaaaaatcag atgttgtaaa agctgttata gttagaactg ttaaatctat tcgtcgtgaa      7680
     agtggtttga ctattcggtt tgatgataat gctgcagtta ttgttaatgc agaaggttca      7740
     ccacgtggta ctagagtttt tggacctgta gctcgtgaat tacgtgaaaa aaacttcatt      7800
     aagatagttt cattagctcc tgaagtttta tagaatttaa ttgataatct ttatttgttg      7860
     aattggaatt taagttagga tttttataaa tgcaacgttt aaaacaaatt tatcaagaaa      7920
     atgttatccc taaattaaac aatagattta attatagtca tagtcagaaa gttcctaagc      7980
     ttctaaaaat agttattaat cgaggtttta gtgaatcttt tcaaaatgca aaaattttag      8040
     aatcttcatt aaatgaactt actaatattg caggtcaaaa agggattgtt actaatgcta      8100
     aacgagctgt tgctagtttt aaaattcgtg agggtgttcc tgttggaatg aaagttactt      8160
     tgcgtggtga aaagatgtat agttttttag atcgttttat taatttagct ttaccacgag      8220
     ttcgtgattt tcagggtctg gataaaacat ttgatggttc aggaaattac agtacaggtt      8280
     tttcagagca atttcttttt cctgaagttg actttgataa ggtgaaccaa gctcaaggta      8340
     tggatataac aattgtaact agttgtagca cagataaaga aggtttagct ctattagaag      8400
     agcttggaat gccttttaaa aagaagaaat aactgtagtc ttcaactagg tgtttaagtg      8460
     tttaatttat ttaaaggttt tctttagcta tggttaatga tattgttgca gatttaataa      8520
     ctagaattag aaatgctaat tgtgtgaagg cagagggtgt tcttgtttta cgaactaagt      8580
     taacggttag cattgttaaa attctaaaag aggaaggttt tattgatcat ttagaagaag      8640
     ttgatattcc tgtaaagcat cagaaagttg ctaataagta cttgctattg tctttaaaat      8700
     ataaaggtgt taagcagaaa ccttatatta ctgctttgaa gcgtataagt aaacctggtc      8760
     ttcgtgttta tgtaagcaaa tctaatatcc ctaaagttct tggaggtatt ggaattgctg      8820
     taatttcaac ttctaaaggt cttatgacag atcgtaaagc tcgaatagaa gggattggtg      8880
     gtgaagtttt atgttatatt tggtaaatat tttaatttta tgaaagtacg tacttctgtt      8940
     ggtaaaatgt gtgagaaatg tcgggttatt cgtcgaaaaa ctaaaatttt agttatttgt      9000
     attaatccaa agcacaagca gcgtcaaggt taaccattga cattttaata atttttaatt      9060
     aaatttatgg ccatagatgc atctatggcc gagtggtcga tggcacggga ctcataatct      9120
     cgctcttaac agacatcgct ggttcgaatc cagctggatg caaattttta atcttttatt      9180
     tttagtttat ggcaaagaag agtatgattc gacgtgaaaa gaagcgtcaa gagatttcaa      9240
     agaagtatac ttcagttaga aactctatta aattaaatat taaagaggct gtaacttttg      9300
     aagaaaagct aaattataat tttcaaatcc agaagttacc tcgagatagc tctgctgtta      9360
     ggcttcataa cagatgttta gttacaggtc gacctcgagg ttattatcgt ttctttggtt      9420
     tatcacgaaa tgtcttacgt gagatggcac atagtggttt gttaccaggt gttacaaaat      9480
     ctagttggta aaacttttag aaggttttac tttcttagaa aattcattct taatcatgac      9540
     ctataaaaag acattcaggg aatttttcac gggctttatt tagatcacgt gttgtttctt      9600
     cttgccaata gttaataact tcagtggttt ggttcagtat tacaatagct tcattctggt      9660
     ctatccaaag ttttgtttct aattcatttt ttaactcttc ccaagcatct tttcttggcc      9720
     agaagaagta ttctgttatt gggcttgtat tgaagccaat ctgttggtct aatgctacag      9780
     caatactctt ttccagccaa agaaatttta atacaaattt attcataggt ttatcaaaat      9840
     tttgaaattt tataaaaaat aattatagtc tatgtttaaa tattatatct taaaagatga      9900
     gactttttaa ttgtaaaaaa taaagactat atcaacaagc tttggcttgg gaaataattt      9960
     ataaaactaa taaatcatga cagctacttt agaaagacgt gaaaacacta gcctatgggc     10020
     tcgtttttgt tcttggatca cttcaactga aaaccgttta tacatcggtt ggtttggtgt     10080
     attaatgatc cctactttac ttactgctac ttcagtattc atcatcgcat tcattgcagc     10140
     acctcctgta gacatcgatg gtatccgtga gccagtttct ggttcattat tatacggaaa     10200
     caacatcatc tctggtgctg taattcctac ttcaaacgca attggacttc atttctaccc     10260
     agtttgggaa gctgcttctt tagatgagtg gctttacaat ggtggacctt accagttaat     10320
     cgtttgtcac ttcttcatcg gtgtatgttc atacatgggt cgtgagtggg aactttcttt     10380
     ccgtttaggt atgcgtcctt ggatcgctgt agcttactca gctccagttg cagctgctac     10440
     tgcagtattc atcatttacc ctttaggaca aggttctttc tctgacggta tgcctttagg     10500
     tatctctgga actttcaact tcatgatcgt tttccaggct gagcacaaca tcttaatgca     10560
     cccattccat atgcttggtg tagcaggtgt tttcggcggc tcactatttt cagctatgca     10620
     tggttctcta gtaacaagct ctttaatccg tgaaactact gagaacgaat ctgctaacgc     10680
     aggttacaag tttggacaag aagaagagac ttacaacatt gttgcagctc atggttactt     10740
     tggtcgttta atcttccagt acgcttcttt caacaactct cgttcactac atttcttcct     10800
     agctgcttgg ccagttgtag gtatttggtt cacagcttta ggtatttcaa ctatggcttt     10860
     caacttaaat ggtttcaact tcaaccagtc aattgttgac tctcaaggtc gtgtaattaa     10920
     cacttgggct gacattgtta accgtgctaa cctaggtatg gaagtaatgc atgagcgtaa     10980
     cgctcacaac ttcccattag acttagctgc tgtagaagct ccttctgtaa acgcttaatt     11040
     ctaaattttt aaagagaaaa atttttctta ttttgaataa gaaaattttc atccgtagaa     11100
     ttcaaattgt atcttaaaaa ttaatgttat aattaatcac agtaaacaaa attttaaaat     11160
     ttagctttag tattaaaaat tttatatggc agaagaaata aatgttcgtc cagtatttcc     11220
     ttttacatcg attgttggac aggaagaaat gaagttagca cttatcttaa atgttattga     11280
     ccctaaaatt ggtggtgtga tgatcatggg tgaccgaggg actggtaaat ctacaactgt     11340
     gagagcttta gtagatttat tacctgagat tgaagtagta acaaatgatc agtttaactc     11400
     agatccatat gatatggaat tgatgagtga ttctgttcga gatatggtta agacaaatgc     11460
     agatatacca acaactaaga tcaaaatccc tatggtggat ttgcctcttg gtgcaactga     11520
     agatcgtgtc tgtggaacaa ttgatattga gaaagcactt actgagggta ttaaagcatt     11580
     tgagccagga ttattagcta aagcaaacag gggtattttg tatgtggatg aagtaaattt     11640
     attagatgat catttagttg atgtattact tgactctgct gcatcagggt ggaatacagt     11700
     tgagcgtgaa ggaatatcaa tatgtcatcc agctagattt attttagttg gttctggtaa     11760
     cccagaagaa ggtgagcttc gtcctcaact tttagataga tttggaatgc atgctcagat     11820
     aggtactgtt agggaacctg atttacgtgt taaaattgtt gagcaacgag cattatttga     11880
     ccaaaaccct aaagagtttc gtgataaatg tctaactgac caacaaaaat tgatgaagca     11940
     gattgttgat gcacgtcagc aattgaaaga ggttaatatt gattatgacc ttagattaaa     12000
     gatatcagaa atatgttctg agcttaatgt agatggttta cgaggtgata tggttactaa     12060
     cagagcagca aaagctttag tggcttttga gggtcgatca gaggttacac ctaaagatat     12120
     ttacacaatt ataactctat gtctaagaca ccgtcttaga aaagatcctt tagaaacaat     12180
     tgattcaggt gttaaggttc aagaagtctt taatcgagct tttgggtatg attaaggtct     12240
     ttatttttac taaaattgaa atgctactga taggattcga acctacacaa aacaacttag     12300
     aagattgatg cccatccctt aggcgacagt agcttactta atgttaattg atgtttagac     12360
     ctttgtcacc cctgtgattt agtatttttt ggttaaaaat aaaaaataat ttttattttt     12420
     atttatagag agcttttact aattgtaaac taaaaatacc tggaattaat gctacaacca     12480
     gagctgtgaa aacttgacca tcacttatac ccataacttt gctcctcgtg aaattttata     12540
     atttaaaata attttgtgac aaatactaat aattttttat agattgcctt gtctaacaga     12600
     aagtaatact actactaaag gccctgctac aattattaga aatagagatc ctaattgtgc     12660
     tattaactca aaattcataa ttttttataa aatgtgttat tgttctaaag ttattatcta     12720
     aaacttacag atgcttgcca aacaaatgct agaaggaaga ataatactgg aataattggt     12780
     aatacatcta ctagtggatc aaatggagca taagcttctg gtaatcttgc gaaaaataat     12840
     tcttcaatat ttacattgaa cattttagaa atctccctgg tagtaaaata aaattttctt     12900
     tgctgttttg ctaaattaac aaatatagtc taattcaatt tttggtttta gacaaatttc     12960
     acttgacata atataaaatt ttgtttataa atataatcat attaaagcct tcttagctca     13020
     ggggctagag catcgtattt gtaatgcgac ggtcatcggt tcaaatccga tagaaggctt     13080
     caatgtttaa gtatgcggat gtagctcagt ggtagagcgc aaccttgcca aggttgatgt     13140
     cgtgggttcg aatcccatca tccgctttag cgggatagag cagtctggta gcttgtgggg     13200
     ctcataaccc tgaggtcggt ggttcaaatc catctcccgc cagaattttt gaagatctat     13260
     aaattttgat gtataatata tttagaatag attaaaagta acctcaaaaa tttatatagc     13320
     ataacctatc ttattgtcgt cttaaatgtt ggagatttaa ataaatgact attgcaattg     13380
     gaaagacgtc agatgaaaag cgtggagttt ttgatatagc tgatgattgg ttaaagcgtg     13440
     accgttttgt attcgtaggc tggtctggat tattactttt tccttgtgct tatttagcac     13500
     taggtggttg gttaacaggt attacatttg taacttcgtg gtactctcat ggtttagcat     13560
     catcattttt agaaggctgt aatgtattaa ctgcagcagt ttctacacca tctaacacaa     13620
     tggctcactc tctattactt ctttggggac gtgaagctca aggtgatctt actagatggt     13680
     tacaactagg cggcttatgg ccttttgtag cacttcatgg tgcatttgga ttaattggtt     13740
     tcatgttaag acaatttgaa attgctcgag ctgtacagat tcgaccttac aatgctattg     13800
     ctttctcagg tccaatcgca gtttttgtat cagttttctt aatttatcca ttaggtcagt     13860
     ctggttggtt ctttgcacct agttttggtg tagcatcaat tttcagattc attctatttt     13920
     tccaaggttt tcataattgg acattaaacc catttcatat gatgggtgta gctggtgtat     13980
     taggtgcagc tcttctttgt gcaatccatg gtgctactgt agagaatact ttatttgaag     14040
     atggagatgg atcaaacact ttccgtgctt tcaatcctac tcagagtgaa gagacatact     14100
     caatggtaac agcaaaccgt ttttggtcac aaatttttgg agtagctttc tctaataagc     14160
     gttggttaca tttctttatg ttatttgttc ctgtgacagg tttatggatg agtgcaattg     14220
     gtgttgtagg tttagcacta aatttacgtg catatgactt tgtttcacaa gagattcgcg     14280
     cagctgagga tcctgagttt gaaacatttt atactaaaaa tattttactt aatgaaggta     14340
     tccgtgcatg gatggcagca caggatcagc ctcatgaaca attagtattc ccagaagagg     14400
     tattaccacg tggaaacgct ttataacggg agtttaacag taggtggacg tgatcaagaa     14460
     acaactggat ttgcttggtg gagtggaaat gctcgactaa ttaatctttc tggtaagctt     14520
     ttaggaggtg tgattcgtat aataatttaa ataaattctt ttaagttttg cttataaaaa     14580
     atgaatttta actaaggtat gattttgata acttaaaatt taactggggt tttcccaaat     14640
     atttaataga gaaaactttc atcaaaagtt taagcaggtt aaattgcttc tgttactaaa     14700
     ttttaaagaa caaaattttt aaaaatgttt ttaatatttt ttaaggaatg ttttaatttg     14760
     tgactgcata caaatctcat aagaatcttt ataggttaca aaaaaggata tttaaggctt     14820
     tgctggtagg tgatcgcaaa actgcagtac aagttcaaaa aattttacta gcttctactt     14880
     catgcatatt attagcagct aatgaagtaa tcttgtttaa gaaaattttt gaattcaatc     14940
     attttctagg gtctacaaca aaaaataata aatatgattt gtttaagcat gaaatttggc     15000
     aatctgctat tcggtttgct ttagaaccta tttgtgaagc tttatcagat gataggaact     15060
     ttgcttctac acagtcttca acacaggttt atgatgtaca aaaagttatt tttatgcatt     15120
     tagatcattt tcctttgcag agacgtattg tgactgtttc attgcataat tgtttccata     15180
     atgttagtta ttacaaggac tttttagtca agaatattat tgctccccgt tatatcaaag     15240
     gtgatatatt gcattatctg ggtatggatt atacagcttc atattcacaa gtacacaata     15300
     cacttaatta catttttgct gagaacttat taaatggcat agagtcatta cattactcaa     15360
     ctgtaaggta tgcagatgat ttaatttttt ctttaaacct ttagatgatg aaaagcttct     15420
     ttatatgaag ttgtatgagt ttttgcttca gcgtggtttg agtacaattt atttaaggtt     15480
     aaaacttaca tctatttttt gtgggttcaa ttttattggt tggaatttta aggtttctaa     15540
     taaaacaagt tttatttgta aaccctcatt agctcactat gtaaatttta ccaaaaaagc     15600
     cctttatgtg ataaacaatt ctaattataa gtcttctgct aagcttataa agttaacctc     15660
     attggtaaga gattggcact cttataataa attttgtaat ttgaataggt cattaaactt     15720
     tttatgcaaa aaagcttttg aaagttttaa taaggattta aaccaaagtc tatattcatc     15780
     taagcaaatg actcgtatga tatttcagag taaaacagat agttttttta ctaaacgtca     15840
     tatcatttta gagtacttct tttcgaggtt ttgtgttgta tgtggtaaat tttaaattgt     15900
     tataagcagg atgaaacttc atgtcctgat tttattttaa ggaagaaaca ctattcgatc     15960
     ctctcacaca tttatggtta aattccttaa aaatgtatca attttataag ttttaccttg     16020
     tgttttttta aataatttaa caaaggttat acacttaata tttcaaataa atgaacctat     16080
     ttttgagctt taaaatttct aagaatttta ggtttctctt aagcttaaaa atttaaaggt     16140
     agtttaatag ttttattttg aatgtaataa tgtgttcttg gaacgacttt ttaagattaa     16200
     agttaaaact ctttaaggtg aaaatttcac taaagctaga tgagtagtag taactcatgt     16260
     ttagatttat ttacaggttt ttatttttaa attcctagtt ttaatcgcat gttgcacatg     16320
     ctggactaat tgttttctgg gctggtgcta tgaatctttt tgaagtagca cattttgttc     16380
     cagaaaagcc tatgtatgaa caaggtttaa ttcttttacc tcatttagct acattaggtt     16440
     atggtgttgg acctggtgga gaagtgttag atacttaccc atattttgtt agtggagttc     16500
     ttcacttaat ttcatcagca gttcttggtt ttggtggggt ttatcattct ctagtagggc     16560
     cagaaacatt agaagagtca ttcccatttt ttggctatgt ttggaaagat aagaataaaa     16620
     tgacaactat tttaggtatt catttatgtc ttttaggttt tggtgcatat cttcttgttt     16680
     ggaaagctat gtattttggt ggtatttatg atacatggtc accaggtggt ggagatgttc     16740
     gtactattac taatccaaca ttaagtcctt ttgtaatttt tggctatatc cttaagtcac     16800
     cttttggtgg tgatggttgg attcctagtg ttgataacat ggaagatgtt ataggtggtc     16860
     atatttggat tggtactatt gagattttag gtggtatttg gcatatttta acaaagcctt     16920
     ttgcttgggc aagacgtgct tttgtttggt ctggagaagc ttatttatct tatagtttag     16980
     ctgcagtttc tcttatggga ttaattgcag ttcctatggt atggtttaat acaacagtat     17040
     atcctagtga attttttggt cctactggtc ctgaagcttc acagtcacaa gcttttactt     17100
     tcttagtgcg tgaccagcgt ttaggagcta atgtagcttc tgctcaagga ccaacaggtt     17160
     taggtaaata cttaatgaga tcacctacag gtgaaatcat ttttgggggg gaaacgatga     17220
     gattttggga tttccgtgga ccttggttag agccactacg tggtcctaat ggtttagatc     17280
     ttaacaagtt aagaaatgac attcagcctt ggcaagagcg tcgtgcagct gagtatatga     17340
     ctcatgctcc attaggatct cttaactctg ttggtggtgt tgcaacagag attaatgctg     17400
     ttaactatgt aaaccctcgt agttggttat caacttctca ttttgtatta ggctttttct     17460
     tctttatagg ccatttatgg catgctggtc gtgctcgtgc agctgcagca ggatttgaaa     17520
     aaggtattga tcgagataat gagcgtacgt gttttttatt aaaataattt aagttctact     17580
     ttaaaggtat ctttataatt gagagtgtct aattattggg agattttata tcaaatgttt     17640
     ccttagtaaa tatttttgaa agattttaaa atttcttaga cttgagtacc ttatatttta     17700
     aaccagggtt aagaaaatga atttgcttag tttacttaaa gtttgacttg agcagtgctc     17760
     atactgttta aaaattacat gtcttcgatt ctttgaagtt aaaagctaaa acctaaaagg     17820
     ttaatatctc ttgttatttt aatataaatg ttagatttag actgtaagta aaattttttt     17880
     aatattattt aaagctgaat agtttatttc ctagtttgta aaatgaagca gatgagttct     17940
     tttatatttc aaaattatgt gggtttaaat gttttattta caaaatgaac gtgttcttat     18000
     aattgggtac aaagttaaag atttaaaatc tttgaaatcc ttaatttcaa tttcagcgtt     18060
     ggtaaagttg gtttggctaa tgagtactat tggtcaaatt gtcacaatag cgcgtcaaaa     18120
     taatctaagt gataaagata ttcaacagtt acatagtgtt aaatattatt cacgtgttct     18180
     tgcaattgat aaagatttac aaaagcttag ttttattcaa gcaattggtt cagttttacc     18240
     tatttataaa ttgcttttag ctaattctca ttgtgaggag gaacgtattt ttattttgca     18300
     tgagaaaatt ctagatgttc tatctagaat tagctctatt tcttatcttt taaaagattc     18360
     aaattttttt atagataagc agagctttga atcccattta gtaggtttag ctttacaagt     18420
     tagaaataga actcaagctt ttcctattta taggacttca aatttagcat ttaaggttga     18480
     tttattggag gtggatcttg aattaattct tgactcagtt attttttttg tccagaggct     18540
     tggtgtaacc aatttttact ctaggtttta tatggagctt gttctaagtg atttaatatc     18600
     ttctagaaga ttacttgata ctaaattagt aacaaaagaa atcctattaa gctgtatacc     18660
     attattaata aaagatttat tgttaaattt tgatagttct cagaaattga ttaaccttaa     18720
     gttttatgat ctgttctgtt ttgaaaacgg tgaggagctt gtgttgttag aacaattagt     18780
     taataagaag cttttcttta tagaacgttc tagtattgtt aaaaacatta aaagtcaaat     18840
     ttgattttag aaaggaggag ctatatactc tgaaaagtgt atgtatagtt ctacggggag     18900
     aaaatttttt tacttactcc ggatcagttc tttcaatgcg accattagat taaaatttta     18960
     aactttaaat attttaaaat tttatcttgt agacaattta atcataatta attaatattt     19020
     ggtttgtatg aaaaagaata ttttcaatgc cttcgtggtg gaatggtaga cactcatgac     19080
     ttaaaatcat gtgcattttt tgcgtgccag ttcaagtctg gccggaggta attttcataa     19140
     cttataaaat aaactaaaaa taatttcgaa caggagtgaa tttaagatga gtcgagttaa     19200
     acgtggttct gttgcaagga agcaccgtag aaaaattttg aaatttaata aaggttttcg     19260
     aggctctcat tctaaactat ttagaacagc taatcaacaa tatatgaagt catttcagta     19320
     ttcatatact ggtcgttcta aacgtaaaag agaatttcgt aaattatgga taagaagaat     19380
     taatgctgca tctaaaactc atgatttgtg ttatagtgtg ttagtgagta agttaagatc     19440
     ttctaaaata cttctcaata ggaaaatatt agctcagata tctgtgtttg ataagaagtc     19500
     ttttggagct ttattagatt caaaaattta agtttcaatt ataaaatata aaattacttt     19560
     atgcctactg tacaacaact tattcgtttt caaagaacaa aaatttataa gaaaacaaaa     19620
     tctccagctt taaaattatg tccacagcga cgtggggttt gtactagagt ctatacaact     19680
     acacctaaga aaccaaattc agcacttagg aaagttgcac gtgttagatt aacctcaggt     19740
     tttgaagtaa cagcttatat accaggtatt ggtcacaact tacaagaaca ttctgttgtt     19800
     cttatccgtg gaggacgtgt gaaggattta ccaggtgtac gttaccatat agttcgaggt     19860
     tgtttagatg ctgcaggagt aaagaatcga actcagggga gatcaaaata tggtgttaaa     19920
     cgccctaaaa aataaaaaga ataaaggaaa atttttatgt ctcgtagaaa aactgcaaag     19980
     aaacgcttta ttagtccaga tccaatttat aatagtacat tagttacaat gttagctaat     20040
     cgtattttat tgcaaggtaa gaagactgtt gcccaacgta ttctttacca agcaatgaaa     20100
     aacctagaag attcaactca gcaagattcc ttagaagttt taagacaggc tattttgaat     20160
     gtaacacctt tagttgaagt aaaagctaga agagttggtg gatcaacata ccaagtacca     20220
     ttagaagtta attctgatcg tggtacaagt ttagctttac gttggttaat aaaatctgct     20280
     agaagtcgat caggtcgaac aatggtttca aaactttcta atgaaatttt agatgcatat     20340
     aataatacag gtgctgctgt tcgtaagaaa gaagaaacac ataagatggc tgaagcaaat     20400
     aaagcctttg ctcaatttag attttaaagt ttaatcttat aacttcgtta aaataaaatt     20460
     taccaaaatc agatatttat taaaaagaaa atggcaagac aaaaatttga gcgtacaaaa     20520
     ccacatgtaa atattggtac aattggccat gtggaccatg gaaaaaccac gttaacagca     20580
     gctattacaa tgactttagc tactatgggt ggttctaaag caaaaggtta tgcagatatt     20640
     gattctgctc ctgaagagaa agcacgtggt attacaatta atacagctca tgttgagtat     20700
     gaaacatctg ctagacacta tgctcatgtt gattgtcctg gccatgctga ttatgttaag     20760
     aacatgatta caggtgcagc tcaaatggat ggtgctattt tagttgtatc tggagcagat     20820
     ggtcctatgc ctcaaacaaa ggagcatatt ttattagcta agcaagtagg tgtaccaaat     20880
     attgttgttt tcctaaataa agaagaccaa gtggatgatg ctgaactttt agaattagtt     20940
     gaattagagg ttcgtgaaac acttaataat tatgagttcc ctggagatga tattccagtt     21000
     gtttcaggtt cagcattatt atcagttgaa gcattaacag gtaaccctaa gcttcttaaa     21060
     ggtgaaaata agtgggtgga taaaattttt gatttaatgg atcaagtaga tgcttatatt     21120
     ccaacacctg aaagagcaac ggataaagat ttcttaatgg ctgttgagga tgtattctca     21180
     attactggtc gaggtacagt tgctactggt cgtgttgaac gtggtactgt aaaggtaggt     21240
     gaaactgtag agttagttgg cttaagagaa acacgtacta ctacagtgac tggtttagaa     21300
     atgttccaga aaagtttaga tgaggcttta gctggtgata atgttggtat tctattacgt     21360
     ggaattcaga aggatgacat tgaacgtggt atggtaattt ctaaaccaaa tactatcaag     21420
     ccacatacaa agtttgattc acaggtgtac attttaacta aagaagaagg tggtcgtcat     21480
     acaccttttt ttgaaggtta tagacctcag ttttatgttc gaactacaga tgttacaggt     21540
     aaaattgagt ctttccgtgc tgatgatgat agttcagcta agatggttat gcctggtgac     21600
     cgtattaaga tggaagttga attaattcag cctattgcta ttgagaaagg tatgcgtttt     21660
     gctattcgtg aaggtggacg aactgttggt gcaggtgttg tgcttgagat tattaagtaa     21720
     ttttacagct tatcgaaaat gccttgtatt ttaaagtggg aaatttttaa tgaattattt     21780
     gagtgataat attctatatg aaaaaatttt aggatcacga agacctagta actatttttg     21840
     ggcaattact attttagttg gtgctagtgg ttttcttatt gtaggtatat caagttactt     21900
     agatacaaat ttattacctt ttttgaactc agatggtatt gtctttttcc cccaaggatt     21960
     agttatgtcc ttttatggca ttttaggtat tttgataagt ttttatcaat ggctagttat     22020
     tttttggaaa gtaggggaag gatttaatga atttgataaa aataaaggta ctatgcgtct     22080
     atttcgatgg ggatttcctg gtaaggatcg tgagattgat atagtatacc cgttaactga     22140
     tgtacagtcg attaaggttg atataaaaga aggtttgaat cctagccgtg tcatatatgt     22200
     tactataaaa ggtaaaccag atattcctct aacgcaagtt ggtgcaccca tggctttaag     22260
     tgatattgaa gaagtagctg caaagttagc atcattttta aaaattagta tagaaggatt     22320
     ataaagattt tgtagacaaa tttttgataa atgtctatta atctttgagt aagacttggg     22380
     gtgtagccaa gtggtaaggc aacgggtttt ggcctcgtca ttcgaaggtt cgaatccttc     22440
     cacctcagct aataaggaga agtgtctgag tggtctaaag agctcgattg ctaatcgagt     22500
     gtacgttttg taccaagggt tcgaatccct tcttctccta aaattcttga agtggacata     22560
     aaaaaataaa tagttaaact taatttggcg ggcgtcgcca agtggtaagg caaaggactg     22620
     tgactccttc attcgcgggt tcaagtcccg tcgttcgccc atacttttgt ttcttgggct     22680
     ctgtagctca gtggtagagc aggggattca taagcccttt gtcacaggtt caaatcccgt     22740
     cagagccaga atataatttt gactagcgtc cttagttcag ttggtagaac gtaggtctcc     22800
     aaaacctgat gtcgtaggtt caagtcctac agggcgtgta aaatagttga catttttaac     22860
     ataatctttt atcatattag ccgaaggtta aaagtatgcc cccatcgtat agtggcctaa     22920
     tacacacccc tttcacgggt gcaacaggga ttcgaattcc cttgggggta attttttgac     22980
     gtataactaa tgttaagcgg gtgtagctca gttggtagag cgtagtcctt ccaagtctaa     23040
     tgtcgcgtgt tcgagtcacg tcacccgcta ttgaaaagtt tgtaacataa gctagaagtt     23100
     atattatgaa ttatattttt tgtgaaataa gagttataat atattgtagt ttgatatttt     23160
     agcttttgaa tttaaaattt atgttaacat taaaaatttt agtttataca gtagtgattt     23220
     tcttcatttc attatttata tttggtttct tatctaatga ccctggtcgt aaccctaatt     23280
     caacagatat gtaaacaaga aaatttttta ggccatcttg atctaaaaat ttttaactga     23340
     gaaatgaggt gacaatattg aagatgttga ttattttata attgtgtaag gagcagtagt     23400
     tcaactggtt agagcacagc cctgtcaagg ctgaagttgc gggttcgagt cccgtctgtt     23460
     ccgaaaattt atttgtaatt tgaatttttt cagaattttc ttaaaagttt gtttaataat     23520
     aaaatagaag taatctataa taaaaatggt tgaacctctt ttattcggga ttgtacttgg     23580
     tttaatacca gtaacaatag ctggattatt tgtgactgca tatctacaat atagacgtgg     23640
     tgatcagtta actttctaga aagcttaggt tttaacctcc ttactagaaa atttagagtt     23700
     gatagctcag tggtagagca ttcggctttt aaccgagcgg tcttgggttc aaatcccaat     23760
     caactcaaat cttgttgaca tattaaaaat atttgattat tgaaatgata taaagccgga     23820
     atagctcagt cggtagagca gaggactgaa aatcctcgtg tcaccagttc aaatctggtt     23880
     tctggcaaat ttttaggtaa gtattttgtt ttctcgtcta aatagagggg aattttaatg     23940
     acaattagcc caccagaacg cgaggtaaag agagctcagg ttgttgttga tcgtaatcca     24000
     gttgaaacat catttgaaaa atgggctaag cctggtcatt tttcccgtgc cttagcaaaa     24060
     gcacctgcta caacaacatg gatttggaat ttacatgcag atgctcatga ctttgatagt     24120
     cacacaacag atttagaaga tatttctaga aaagttttta gtgcccattt tggtcagtta     24180
     gcaatcattg aaatttggat tagtggtatg ttcttccacg gagctagatt ttcaaattat     24240
     gaagcatggt taattgatcc tactaatatt aagcctagtg cacaggttgt ttggccagta     24300
     gttggacaag aaatcttaaa tggagatgta gggggtggtt tccaaggtgt tcagattact     24360
     tcaggatttt ttcagatttg gcgagctgct ggtataacta gtgaactgca attatatagt     24420
     acagctattg ctggtcttgt aatggcaggt cttctattat ttgctggttg gttccattat     24480
     cacaaggctg ctccaaaatt agagtggttt caaaatgttg aatctatgct gaatcatcat     24540
     ctagctggtt tattaggttt aggatgttta tcttgggcag gtcaccaaat tcacatttct     24600
     ttaccaatta ataagctttt agatgctggt attgacccta aagaaatacc acttccacat     24660
     gaattcatga tcaataaaga tctaatggct cagttatacc ctagctttgc taaaggatta     24720
     acaccattct ttacattaaa ttggtcagaa tatctagact ttttaacttt tcgtgggggt     24780
     ttaaatccag ttacaggtgg tttatggctg agtgatactg ctcaccatca tttagcatta     24840
     gcagttctgt tcattgtagc aggtcatatg taccgtacta actggggtat tggtcatagt     24900
     atgaaaacta tcttagaaaa ccataaaggt cctttcacag gtcaagggag taaaggttta     24960
     tatgaaattt ttactacatc atggcatgca cagttaagtc taaacttagc tatgatgggt     25020
     tcattatcga ttattgttgc acaacatatg tatgctatgc ctccataccc atatcttgca     25080
     acagattatg caacacagtt atcactcttc acacatcata tgtggattgg tggtttctgt     25140
     gtggtgggag cagctgcaca tgctgcaatt tttatggtta gagattatga agtaactcaa     25200
     aattataata atttacttga tcgtgtactt cgacatagag atgccattat ttcacattta     25260
     aattgggttt gtattttctt aggtctacat agctttggtc tatacattca taatgataca     25320
     atgtctgctc ttggtaggcc acaagatatg ttttctgaca ctgctattca acttcaacct     25380
     gtttttgcac agtggataca gaatactcat tatttagcac ctaacatgac agcacctaat     25440
     gcaaatcttg ctactagtgt ttcatggggt ggtgacattg tagcagttgg tggaaaagtt     25500
     gctatgatgc ctattccttt aggaacagca gactttatgg tacaccatat ccatgccttt     25560
     acaatccatg ttacagtttt aattctactg aaaggagttt tattctctag aagttcaaga     25620
     ttaattcctg acaaagcaaa tttaggcttt agattccctt gtgatggacc tggtcgtggt     25680
     ggtacttgtc aggtatctgc ttgggaccat attttcttag gtttattctg gatggtttgc     25740
     ttaataatca aaaagtttta aggttaaaat cctttaaata aaaagaaata taaaaaattg     25800
     atttattaca ctgaaatttt ctgagaaaag aaaatcaaat atcattcaag tttgatctat     25860
     ttttagtaaa aataaagtgt aaaatttttc acccatttta tgttaaaaaa ataatttgat     25920
     ttttaaagag cttttaagga tttttttaca aaaaagttaa ataatacaaa gaaaatgtta     25980
     caaaaaagtg gttgtatcaa cagagtttca attcaacaaa gtcttttaat tcaccaaatt     26040
     ctaatatata gacaaccatt cataataaaa aaacaatttc ttcaaaaatt atttatacaa     26100
     aattatgaga caaagttggt agcaatttgg tatgttttaa gagataaaaa tgtttatatt     26160
     tcaagtgaaa taaaagaatt tttatatcaa ccagtaagtt ataggaatta tagaaatttt     26220
     gctatcatta acttttctaa tgatattatg aatctattta gcttaaatcc attcatattg     26280
     tctaaactta aattaagaat aaactttatg gaagattatt actatttcat taaaaatata     26340
     tttaccaaat tacatggtaa ctatttttta aaatccaagt taaataaaat taattctcct     26400
     ttatttgata ttttttttgt aaaaactaaa tcaaatctta catttaattt aacaacttat     26460
     agttgtaata ttaatttatg gcttaatttt ataatctgtt actttgcttt tgaattgtta     26520
     actaattata cattgttaat aaactgtaaa tttggtgaat ctaaaatttt ataccattat     26580
     gggtatgtgt atatttattc taataataaa attaatgcac taatttccca aataggtgtc     26640
     gaaaattggg taaataatca gatagatatg gagttaaaac taatttataa cttattcaaa     26700
     aatggtttta ttttatatga actatatatt ctggaatcat taaatattgt taaatatttt     26760
     ccttcttaca agactcaaat tttctatact attgatcttt gtaaaataat ccagaataac     26820
     atgttgatac attatgacat gttgataaaa cttcgtgttc acaggttaat ttggttaaag     26880
     aaattttctt ttagtatttg tgattcagaa gttttctgct ttataaatta caaaataaac     26940
     aatattatta gaattcaatt aattaatttt aatatgacta aactagtaat aggttgtagc     27000
     tctaaccatt ttataatagc aaaaagcttc aagttttgta atatatgcta taactgctgt     27060
     tgggttttgc acactaatag aaaaaatggt tctaaaaaac tttatcttcc acagttacat     27120
     tggtttttta tttaatatga gctggatgaa tcttaaggtt caagtccaga tcttcataca     27180
     gatttttaga taacagtaaa aatctagttt aattataatt ctatatcagt tgctatattc     27240
     catttcagtt ggaagatgca atcagatgtt tggggtaatg tgacagctaa tggtatttct     27300
     cacattactg gtggaaactt tgcacaaagt tctataacag ttaatgggtg gttacgtgat     27360
     ttcttatggg ctcaagcttc acaagttatc caatcttatg gttcagccct ttctgcttat     27420
     ggacttgttt tcttaggtgc acactttatc tgggcattta gcttaatgtt cttatttagt     27480
     ggtcgtggat actggcaaga acttatcgag tctattgttt gggcacataa caagttgaaa     27540
     gtagctcctg ctattcaacc tcgtgcatta agtattacac aaggtcgtgc tgttggagta     27600
     gcacattatt tattaggtgg aattgcaact acatggtcgt tcttcttagc tcgaataatt     27660
     gccgttggtt aaagcttgat atttagtaaa aatttaggca aaaatatttc taaatttgat     27720
     taaaatatgt ttacttcaaa aaattttaag gtttaaatgt gaaatgaaat gaaaggagat     27780
     ttaagtttat ggcaacaaaa tttccgaagt ttagtcaggg tttagcacaa gatccaacta     27840
     cacgtcgaat ttggtttgga atagcaacag ctcatgattt tgagagccac gatggaatga     27900
     cagaagagaa tctttaccag aagatttttg cttcacactt tggtcaacta gccataatat     27960
     ttctatggac ttcaggtaat ctttttcatg tagcttggca aggtaacttt gagcaatgga     28020
     taactgatcc attgcacatc agaccaattg cccatgcaat ttttgatcca cattttggcc     28080
     aaccagcagt aacagcattt actcgtagta atgcaacagg accagtaaac attgcttttt     28140
     caggtgttta tcaatggtgg tacactattg gtatgagatc aaatactgat ctatttaatg     28200
     gatcaatatt tttaatgtta ttagctgcag ttatgttatt tgcaggctgg ttacatttac     28260
     aaccaaatta tcagccaaag gtatcatggt ttaaaaatgc tgagtctcgt ttgaatcacc     28320
     atttatctgg tctttttgga gttagttcac ttgcatggtc aggtcattta atacatgtag     28380
     ctatccctga atcaagaggt caacatgtta gatgggataa tttcttaagt acagctccac     28440
     atccagcagg tttaggagca ttctttagtg gtaattggtc tgtttatgca cagaatcctg     28500
     attcacagag tcatattttt ggtacatctg aaggagctgg tacagccatt ttaacattct     28560
     taggtggttt tcatcctgaa actaaaagtt tatggcttac tgatatggct catcaccatt     28620
     tatctattgc tgtggtattt atcatagcag gtcatatgta ccgaactaat tttggaattg     28680
     ggcataatat ggaagaaata ttatctgctc atacagcacc tagtggaaaa ttaggtagtg     28740
     gtcataagaa tttatatgat actgtaaata actctttaca ttttcaatta ggtctagctt     28800
     tagcatctgt aggtgtaata acatcattag ttgctcagca catgtactca ttaccagcct     28860
     atgcttttat ggcacaggat tatactacaa tggctgcttt atacacacat caccagtata     28920
     ttgcaggatt tattatgaca ggtgcatttg ctcatggtgc cattttcttt atccgtgatt     28980
     atgatgcagc acagaatgaa ggtaatgttc tagctcgtat gttagagcat aaagaagcta     29040
     ttatttcaca tctaagctgg gtatctcttt tcttaggttt tcatacatta ggtttatatg     29100
     ttcataatga tgttatgcaa gcttttggta ctccagagaa acagatttta attgaacctg     29160
     tttttgcaca atggatacaa tctgcacaag gtaaggcttt atatggtttt gatgttcttt     29220
     tatcttcaaa tacaggtgtt gctgtttctg caggaaatac aatctggctt cctggatggt     29280
     taagtgctat taatgataat gcaaacacat tattcctacc tattggccct ggtgactttt     29340
     tagtacacca tgctattgct ttaggtttac atactacaac actaatttta gtaaaaggtg     29400
     ctttagatgc tcgtggatca aaattaatgc cagataagaa agattttgga tatagtttcc     29460
     catgtgatgg accaggacgt ggtggtactt gtgatatttc tgcatgggat gctttttatc     29520
     ttgcggtttt ctggatgtta aacactatag gctggacaac attctattgg cattggaagc     29580
     acattactct atggcaaggt aatgtgagtc aatttgatga atcttctaca tatattatgg     29640
     gttggttacg tgattacctt tggctaaatt cttcacagct aattaatggt tataacccat     29700
     ttggtatgaa tagcttagct gtttggggtt ggatgttctt attcggccat ttagtttggg     29760
     ctacaggatt tatgttctta atttcttggc gtggttattg gcaagaactt attgaaacat     29820
     tggtttgggc tcatgagcgt acaccatttg cagcaacagt gcagtggaaa gataaacctg     29880
     tagctttatc tattgttcaa gcacgtttag taggtttagc acatttctgt gttggatatg     29940
     ttttcacata tgcagccttc ttaattgctt caacttcagg taagtttggg taaggcaatt     30000
     tttaacccaa tttaaagcat accctaaaaa tagctaaaat catgcgtaag caataaaatt     30060
     ttaaggagtt tttatttatg gctggatcaa caggagaacg tccgttttct gatattatta     30120
     ctagtattcg ttactgggta attcatagcg ttactatacc atcactattt gtagctggtt     30180
     gggtttttgt aagtacaggc ctagcttatg atgtttttgg tacacctaga ccaaatgaat     30240
     actacacaga gagccgtcaa gagataccat taatcactga ccgtttcaat gctctttcac     30300
     aaatggatca actaattaaa taattatttt tatatgacaa caaataaaac atttacttat     30360
     ccaattttta catttcgttg gttagcagtc catgctctag ctgttccaac agtattcttt     30420
     attggagcta tctctgctat gcaattcatt cagcgataag aaaattacaa aagattttgg     30480
     taaaataaga attagttaaa atgaatttag aggtcttttt atgacacaac caaatccaaa     30540
     taaacagtcc gtagaattaa atagaacaag tttatattgg ggcttattat taatttttgt     30600
     actggctgta ttattttcaa gctacatttt caactaaaaa attgaaatta ttattatttc     30660
     atttttttct aaattaaaat ttttgacgag gaatattttt atgtctaatt ctggaacaac     30720
     aggacgaatt ccattatggt ttgttggaac tattgctgga gtagcagcta ttggtctatt     30780
     agctttattc ttttatggag cttactctgg cttaggttct tctttataaa ctaaagaaaa     30840
     tatagtttaa aattatattt tctataaaaa cctacaataa aatttcttgg tatttaaatg     30900
     tgcattggac ccacgctaaa cacaatcaaa cttagctgtg aaatagtgtt acagacaata     30960
     tactttagag aaaactctac aggaaattct ctcaatgcca agaattttaa aagaatctta     31020
     aggtcttaaa gatctgtttc tttcaaaata ttatattatt tgtttttcta actaaaattt     31080
     aaaattttta tggcaatctc ttataaccga gcatctataa gaccttttga aataattgat     31140
     tataaaaata ttgatttatt acgtaagttc attactgttc aaggaaaaat attaccacaa     31200
     cgaataacta aactaagttc taaacaacag cataaggtaa tgcgttcagt acaatttgtt     31260
     ctaaatcttc ataaaaacaa atttgttttt atcttacttt aaacattgta aaattaaaag     31320
     aaaggatctg gaactacatt aaagcaaatc aattttatga gaaacttatt aagcaaataa     31380
     attttatttt tgaaaaccac aaatactaca ttaaaaatta aagctggatg accaattttg     31440
     tcatattcag tttttaagaa gttgtaaaac gatcttcata taaagcaggc acgagcactt     31500
     gggcttttac catttgtaaa taaagaatca ataagtaact aaaatatagt atatttactt     31560
     agttacttat agagcaaaag ttagactatc tggaaagaaa cgattaattt caattaataa     31620
     acctgcaagt aatccaaacc atacagtagc aataactgga gctgtagaaa ggtatgtagt     31680
     aaaatctttc atcttaaaat ttcctttaaa taaaattttt ataggggttc aattctgagt     31740
     taggtgacag agttgaaagt aaagattatt tttagttttc aatgtcacgg gatgtagcgc     31800
     agcttggtag cgcattgcat ttgggatgca agggtcgctg gttcgaatcc agtcatcccg     31860
     aacctatttt ttatcaatct ttatttggag aggtgtccga gtggtttatg gtcctggtct     31920
     tgaaaaccag cataacgaaa gttatcgagg gttcgaatcc ctccttctcc gttaaggcaa     31980
     agtaaaattc ttattcataa attttacttt agattacaac tgaatttaac gatcctacaa     32040
     caaacacaag gcctgcccat gcagcagcac cagttaaaat gtagttctta ttactattcc     32100
     aaccttcagg agtagcaaaa acaactggaa cagcaataac cataaggaat gataatgcaa     32160
     ttaaagctaa tattgaaaat tggaaaacta aaatgatatc catagtattt tatttttaaa     32220
     gagaaaattt tgaagttcat ttaaacctta atttcataaa gtttaattta tttaattgtt     32280
     actgttgcac cagactcttc taataacttt ttagcttcat cagcttcctc cttcgaaact     32340
     gctgctttga tagttttagg cgttgcttct attaactctt tagcttcttt taacccaact     32400
     gatgttaagt tacgaactac tttaattact gcaatacgct ttgcttgagg aacttcttca     32460
     agtacaacat caaactctgt cttttctaca gcttcttcag tcaaagcacc tgcaggcata     32520
     gcagccatca taacaccacc tgatggagct gaagcatcca ctccaaatgt ttcttcaatc     32580
     ttagaaacaa gctcagctgc ttctaataaa gtcatattct ttagttgctc aataatatca     32640
     tctgtttttg tagacataag gatttaaatt ttaactcaaa atcaggtaag taattataaa     32700
     tttgtaaatt ttctaacgct tagaatattg tgaagctttt cgagctttct ttaaaccata     32760
     tttctttctc tcaacacaag cagcattacg agttaagtaa ccttcagctt ttaaagcagc     32820
     tctattagca agatctaaat tacataaagc tcttgcaaca cctaacttta tagcctcagc     32880
     ctgaccattc aaaccaccac cagatgcaat tacaactgta tcatattttt cttctaaatc     32940
     taatattaat aaaggtgact gaattgaata aagcattttt gggttaaatt gcaagtattc     33000
     tgatccatct ctaccattaa taatgattct accattgcct ggtgtcaact taactctggc     33060
     aacagaggat tttcttcgtc ccacagcatt cataactgga taaaatttat taaataaaat     33120
     gtaaactaaa tatatactcc ccctattcta ataaagaata ctaatttatt tcttataaaa     33180
     attttatgtc tactcctaaa ctaaagattt gtaccttaga atctgtcaga aattttcaac     33240
     aaaagcctga tcttctaaaa aattttaagc gagtaggttt acataaaaat aacctgatac     33300
     taaattttag acttaagtat attcttagat aaaatttttc ataatcatcc aaattttact     33360
     taaaactaag taaaagatta ttataaatgt tggacaagct taaacaagct tgtagaataa     33420
     tattttctgg ttcaaaactt ccattagtcc aaatttctaa aataactaat tcattaactg     33480
     attgacctga atcaatttct tccacagcat aatttacttt tttaatcaca gaaaagtttg     33540
     ggtttaatgc cagtaaacca atagtactgt tgttaatatt ccagcattca aaaaattctt     33600
     cataatttag attcaatttg tgtaacattg atggggacaa ctttccagaa taaaacttgt     33660
     aataactaca tgcttcacga tcatccaatt tctgccaaaa atttctcaat tgaaaaaata     33720
     tactgttact ttcaataata aacaacatgt tacaagaata attcaacact aatgtgccta     33780
     tatattgatc aatatcaaca acattaatat tgtgtggaag ctttaaattc tgtgaagtga     33840
     ttcgtgatgg accatctact tttaagagtc cataagaaga gataaaatta tcataatgta     33900
     aggtttttaa gacaatctct tgcaaattta aaaaaatatc tgaagtcaac tcacgaaacc     33960
     ccactaaatc agagaactca tggattggaa ctattgcatt tatacctgga gcattataaa     34020
     ttttaacttt aactaaagta attgcaatat tttttttaaa ttctaacagt gttcttctaa     34080
     gtgaattacc cactgttata ccttgaccag atgaaaaaga acctatattg aaacgactgt     34140
     aatgagtcaa tggagtctca gctctactta ctacgcattt aacaagagat ttattactca     34200
     attaggatca attaaattaa attttccatt aaaactggaa aagaaaatag agttaaaaat     34260
     tcttaaattt cttccagctt taaattttaa acacgacgct ttttaggtgg acgacaacca     34320
     ttatgtggaa caggagtaat atctcgaatc agactaatac ctagaccagt agtctggata     34380
     gagcgaatag cagtctctct accagaacca gggccagtga caacaacttc tacttgccta     34440
     ataccttgat ctaaagattt cttggcagct gactcagcag ctgtttgccc tgcaaatgga     34500
     gtaccttttc tagcaccttt gaaaccgcaa ctaccagcag acgcccatga aattacttca     34560
     cctctttggt cagttactga aacaattgtg ttattaaatg tagcattaat atgtacaatg     34620
     ccttttgaaa tttttcgtct taatgttttc tttgtctgtt tagccatttt tataaaattt     34680
     ttttaaaata attttaaact ttacgagaat aatattctac tactaataac tcatttatta     34740
     ctaagctgat agaatttcga ttcaccaagt cattaatttt gccttctaaa aggtcacgat     34800
     taaaagaaag atgactaggt acagtcaaac tattaccata tgtctctata aaatttttag     34860
     ctaaattttt tgaaacatct gaattctgta cactaataac atcattcttt tgacacaaat     34920
     aacttggact agaacttgct ttaccattta ttaaaatatg accatgtgtt ataagctgac     34980
     gagctgaagg aattgttgga gctaatccta atcgaaaaac aatattatca gcacgcatct     35040
     ctaacaatgt taataacaag actccagatg agcctttacc ctttcgagat ttcttaacat     35100
     aatttaacaa ctgacgttct gtaacaccat agttataacg tagtttctgc ttctcacgaa     35160
     gttgtaatgc atattgagag aatttcttac tagaagaagc tccatgctga cctggagagt     35220
     ttaatttatt agaagtcttt gttgttaaac ctggcaagtc acctaatctg cgtgttatgc     35280
     gtaaacgagg acctcgataa cgagacataa ataaaattaa aattaaaatt tttagtctta     35340
     tttaattaaa gctaagatac cattacctta acttaaccaa aattttgtat aatataatta     35400
     accaaagaaa tttttatgtg acaaagttaa aacaattaat tagtttattt cataaataac     35460
     tgtaaaaatc aaagagggtc gttgcccgag tggttaatgg ggacggattg taaatccgtt     35520
     agcaatgctt acgctggttc aaatccagca cgacccaatt atgtttgtaa aataaaagtt     35580
     tcccctgaaa gggtttaaaa tttattttta ataaacttct ttctcttcaa caaagataaa     35640
     aagtgatatt actactaaaa caggtaaaac taaacctatt agaggtacga agattgacgg     35700
     taggaaagca gcagacataa aacccttttt aaaatctact tttctttttt aagaaataat     35760
     tcagtcttaa tattcaagct aataatcttt atatgggagt aaacggactc gaaccgctga     35820
     cgttctgctt gtaaggcaga tgctctacca actgagctat actcccttag ttataaaatt     35880
     atactaaata attttaataa aaatgtcacc taaaaattaa attttgtagt catttattta     35940
     atttgaagat tatttactga aaaatttcat ccactgaaat acctgttcca gctggtatta     36000
     tacgaccaag aataacattc tcttttaaac tctgcaacca atctgtctta ccttctaatg     36060
     cagcttgtac taaaactttg gtagtttctt ggaaactagc actagatata aaactttcag     36120
     tgtttagaga tgcttttgtt attgaaagta aaacaggctc atactcagct ttgatattca     36180
     cacctaaatt tattttttca atcttatgaa tttcaatcaa ctcccctgaa agcaatgaag     36240
     tatcaccacc ttcaccaatc aaggctttag aagtcatctg ttttacaata atttctatgt     36300
     gtttatctga tatagaaatt ccttgggaat tataaactaa ctgaatacca tttaccaaat     36360
     actgttgtat cttatcaaca ctcttccgag cagccatatg taaaggataa acttgcttgt     36420
     aaaatataaa ttggtgtctt aaacgctcat gcaaattgtc ttgcaaaatg gaaaagtctt     36480
     tagttcgtct agcttctaat aactcttcaa ctttaggaag accttgaaca atatcacctg     36540
     ttttaggttt tctataaatt aagcgaaata atgtattgtt tttagataca agcccattat     36600
     ttttaacacc aagcacagca tctctagaag ctaaattagg aactccagta cgtactaaaa     36660
     tataaccatt ttttacaact aaaatttgac cagaacaaga gctgaccaca gttgatgcaa     36720
     gtttgtctcc cttagaaatc aatttaccaa ccttaatctc aagcaacaat ttagatgaca     36780
     aaactgactg atttattaca gtatgtaaca aacattgcct cgcagcatta aaaatcttta     36840
     tctgctctaa aactgtaaaa actttacgta ttttatattt tttaggaaaa gtatttaaag     36900
     aaatataatt aatgtttaat gccctaagca ctaaattact attttgaaat gttacatagg     36960
     aagattttat ttttttgtaa cattttaaag taaataaaat gtcagttcta aacaaaatat     37020
     ccatacgttt caacaaggac aaatatgaaa aaatctcatt ttctaatacc catacaagac     37080
     catcagacac tacttgaatt ttatttttta agatggattg aaacttatcc atataaactt     37140
     tacgagtaat taagccacca tcaaaaatta cttggcctga aataacagtc ctaacctctt     37200
     taaaagcctc tacacgatca gtcttattaa gatacggtaa catttcttca agacttgaga     37260
     tctcagcaat tatctgctta gaaaagactt ctttactagg cttagtaaat ataactgcaa     37320
     acttgggtaa aaccaatgta gaggtattta aatatgtttc tttaatgtac agtttcatct     37380
     cacccaaaac taaaaaaact gtctccccaa aagctgtttt aattattttt ccagatgaag     37440
     tggaatagct taaaatacca ttatggggtg cataaatttt atctttaaca ttaccagcaa     37500
     aaactccacc agtatggaat gtacgcatag ttaactgtgt tccaggctca cctattgact     37560
     gagcagctat tactccaaca gcttcaccaa gttgtgctaa acgaccatgg gctaaactcc     37620
     aaccgtaaca caattgacaa atacatttat tagcttcaca atttaaaggt gaacgtatat     37680
     agatcctatt aatagaatta cgagcaattt tattggctaa ataaatacaa acatcttgat     37740
     tcctattaac aagtaactgg ttctctttat caaagatact tttagcaatt actctaccag     37800
     ttaaccgttg ttgcacagag atataagttt tactgtttct gactaatggc ttaactaaca     37860
     tgccataatg tgttttacaa tctacctgat ttatgattaa actttgtgac acatcaacaa     37920
     gtcttctagt caagtaacct gaatttgctg tccttagagc tgtatcaact aggccttttc     37980
     gtgcaccata acaagaaatt aaatattcag taatatttag accttcacga aaattacttt     38040
     taataggtaa atcaataatt tcaccctgag aatcagacat aaggccacgc ataccaacca     38100
     attgtcgtac ctgagaaata ttgcctcgag cacctgaaaa agccatcatg taaacaggat     38160
     ttaatagact tacttgtcta aaatttgtta ttaactcatc ttttaataat tcaccagttg     38220
     tatgccaaac atcaataact ttttgaaaac gttgaacttc agtaattttt ccacttataa     38280
     aacgctgatc attttgtgct atctctagat gagcatttgt aattaaacgg gtttttataa     38340
     gtggaatttt taaatcatct atccctaaag aaattcctgc ttttgtagca tatttaaatc     38400
     ctaaagtctt taaattatca gcaaattctg ctgtcctaac agtaccataa tttgctaaga     38460
     accacttgat tagattctgt atttcagctc gactaaaagg tcgattcgaa aaaaaatttt     38520
     tcatcttatg tacctaaagg aaaatatttt gatcaatatt taaattttta caaagaatta     38580
     caaataactt tgttaagcaa tattcgacct ggggtagtcc taatatactg caataaattg     38640
     aggtcattat tttcttgact aagaaaaggc attgttaatg aaacttttcc attttttaaa     38700
     gtagctagtt gtttttcaaa gaaaactttt gactctaaat ttgaagaccg tacccaaata     38760
     aaagtatgta aatctatcaa tctttgctta taagcttgaa taacatcttg taagtctgta     38820
     aaatataaca catttttcaa gacataaaat aatgaaacat tttcaattgt cataaaatag     38880
     cacccaagaa ccatatcttg gctaggcaac atgatggctg aacctgtagc aggagaaatc     38940
     caattatgaa gagtgaacat cattaacctt gcttcagctt gtgactccaa tgatatagga     39000
     atgtgaacag ccatttgatc accatcaaag tctgcattaa atgctgaaca taccaatggg     39060
     tgtaaatgca gtgctcgacc ataaaccaac tttggttgaa atgcttgaat acccaagcgg     39120
     tgtaatgtag gagctcggtt taacaaaata ggatgccctt ttaaaacttc atcaagtagt     39180
     tgccatatta tgggttcctc attctgaatc tttatcttgg cattacgtat gttatgtgct     39240
     attcgtaact gaataagctt atgaagcaca aatggatgaa aaagttcaat tgccatctca     39300
     cgaggtaaac cacactcata caatttcaaa taaggaccta ctacaataac agaacgacct     39360
     gaataatcaa ctcgtttccc caataagttt tgacgaaaac gaccttgttt tccctctata     39420
     atatttgaca aagattttaa tggtctacgt gctttatcaa taatggcttt acctcgtcta     39480
     ccattatgaa tgagtgcatc tacagattcc tggagaagac gtttctcatt tcttatcaac     39540
     aattcaggtg ctaacatctt tttaagtcta tgaagtctat tattacgatt aataacacgt     39600
     ctatacaaat catttaaatc agatgtagca aattttcctc catccaattg aaccattggc     39660
     cgtaaatctg gaggtaagac tgggagataa gtcaaaacca tccactctgg ttttgaacgt     39720
     gtttgaagaa attgattaac aactcttaaa cggcgtacat atttttttct tctttgtaaa     39780
     atatttttca aatcatcttg ttctctagct ttagacaaca atttaagatc aaattttatg     39840
     ttttgtgcca aatgctcaag ttgaatttct gataataagt aatgaatagc ttgggctcct     39900
     ataacattat caagcataaa agttttttca tcttttaaat ttagtttacc tgaaatttca     39960
     ttatacaaat gacgcatttc attattagtt aaatctaaat gcacattttt ataataccat     40020
     ttatgataat tccaatcatt accagagaaa gttacagaag ataatttatt gaccattatc     40080
     aaataaccag tataatagac aattttctca atttctttaa tagatttgtt caaaataact     40140
     gccatatagc taggtatact ctttagaaac caaacatgtg taacaggact agctaatttt     40200
     atatgaccaa gtcgagagcg tcgaacttta gattcagtca cttctacatg acagagtgaa     40260
     catatcaatg cattttcatt gttctgcctg taacgagccc gtttatattt accacaagca     40320
     cattcccaac ttttaactgg accaaatatc ctttcacaaa aaagaccatc catttcaggt     40380
     ttaaaagtcc tataatttat tgtttctttc agttcggaaa gtaaaatcct tcttattaat     40440
     aattctgcaa atgaaaagaa atcatgcagc attttctgtt caatgtaaaa atatttatat     40500
     tttatttact acacaaaaaa tcccaagaaa aatttaaaac taaattataa aatctagact     40560
     ttatatgcat ctatccataa agtttaaagc aggattttta tctcaattta ataaaaaatt     40620
     catgttaagc gaaacaaaca gatcttttta cttcaccaat aaccattcca ttaggcaaaa     40680
     ctctcttact ccattgcaca attcgctctg gagaagtcaa atgtatctta atatactgag     40740
     catttttttt aagcattttt atttcatttt aaaaatatta attttcttag gttgtttaag     40800
     ttgatcaaca gtgtataatc caatatttaa acataatgac tgcaattctc gtatcattac     40860
     ctttaatgat tcaggtgtgc caggatttgg tatagcctgc cccttaacta tagcatttaa     40920
     agcttctttt cgatcttcta tagcatcaga ctttactgtg aaaagctctt gaagggtata     40980
     cgctgcccca aaaccttcta atgcccaaac ttccatctct ccaagacgct gaccaccact     41040
     ttttgctcga ccacgcaatg gctgttgtgt aacaaaagaa tatggaccaa tagctcgagc     41100
     atgaacttta tcatcaacaa ggtgaactaa ttttagaata taagcatacc ctacagttac     41160
     aggttgttta aatgtttccc ctgttctacc atcaatcact ttagtcttgc ctggaaaatt     41220
     aggatcaaat aaccagcttt tacctgtttt aagcttagct tcatataact ttttataaac     41280
     aatctttcgt gaagtttcat ctccatacat ttcatcaaaa ggagtaattc tataagattc     41340
     gttcaaatgc tgaccagcta aacctaataa gcattctaaa acttgtccaa cattcattct     41400
     agaaggtaca cccaatggat ttaaaaccat atctacagga gttccatctt gaaggtatgg     41460
     catatcttgt tgaggtaaaa tatttgagat aataccttta ttaccatgtc gaccagaaac     41520
     tttatcccct aattgaatag gtcgtttttg tgctaagaag acctgtacac gattactatt     41580
     aaagactcga acatctacaa cccaaccttc aatgccagaa ggaactttta aagatgtatt     41640
     tttaacatca cgttcttttt caccaaaaat agcccgtaaa agtcttcctt caggagtttg     41700
     gtcagaactg ctctttggag taactttacc tactagaata tcaccactct taactgatgt     41760
     acctactaaa acaataccat tcttacctaa atgagatagc ttactgtaac ttacattagg     41820
     tagatccctt gtaaattctt ctaaacctaa aggtgtatgc tgaacccttg attcatattt     41880
     ctcaatatga atagatgtat acatctgttc attaactaac ttattactta ttaatatagc     41940
     atcttcaaaa ttataccctt cccaaggagt ataagctact aaaatattgc gacctaatgc     42000
     caattcacca tttaaagtgg ctgaaccatc tgctaaaaca tcaccttttc gaacccactc     42060
     atgttcacaa acaagaggtt tttgacttat gcaagtaccc tgattagagc gcttataatt     42120
     ttccaggtta taagaactta tttttagctt attaaatatc ttaccaccat catgttgtgt     42180
     atctactaca atacgatcat gactaacata tttaacaaaa ccactttgct tagccaatat     42240
     aattgaactt gaatctctag ctgtttgtgc ttctaagcca gtaccaacta gtggtttttc     42300
     atttttaaga atgggaacag cttgtcgctg catattagaa cccattaaag cacgattagc     42360
     atcatcatgt tctaaaaatg gtattaatga tgtagcaata gatatcatct gaataggtga     42420
     aactgctata aaatctatat gctctggatg tgcagtagca aactcttgct tataacgaac     42480
     tggaattaag tcatttaatt ctaatttgcc tgatctagaa agtagaatat cacctggtgc     42540
     taaaaagtta tcttcctcct gttcagctga gagaaaaagt atacctgcat taaaatccac     42600
     tctctaatta gtttgataaa cttatctaca aaaaaaatca agcctgaaat ttttcacttg     42660
     actctaaaga aattgtaaaa ttttctcttc tttaaacaga atattccaaa aatttaaaat     42720
     taccaaaatc agagaaatat aaattcttct ttttataaat acttttgaaa tgaaaatccc     42780
     aaacttttct taacacggta aaaagggctc tcaaggaaac ccaaagcatt tattcttgca     42840
     tatgttgtaa tagaaccaac taaaccagca ttctgaccct ctggtgtgtc aataggacaa     42900
     atacgcccat aatgacttgg gtgaatttca cgaacaacta accctgtcca ttcacgactt     42960
     aagccaccag gaccaaaaga acttacacgt cgtttatgag ttatctcaga taatgggtta     43020
     gtctcatcca tgaactgaga caactgactt gaacaaaaaa actcttgcag tgaacttcct     43080
     aggggtttaa agttaaaagc ttgcaaatgg cctgaatcaa cttgatttat aatgactctt     43140
     tccaaaaagt ttacctccaa aactgaatca attttttcta atgcatactg tactgtacgc     43200
     ttgactttat caatatttga cctaaattga tcttgcaata actcccctgc agatctcaca     43260
     cgtttatttt taagatcatc catatcatca acattaccta taccatattc aagatttatc     43320
     aagtaattaa ctgctgctaa aatatcttca ggtctcaaaa tggtagtgtc aactgaagtt     43380
     tttatatgta actttttatt cagttttaaa cggcctattt tacctaaatc ataaaaatct     43440
     gcattcatta aattagtatg aatcaaattc attgactctt ttaaagttga agacttatct     43500
     ggctttaaaa caacatttaa ctggagcaaa gcatcctgag tagaagaaag atttgctttt     43560
     tctaaagact ttactaagaa ttcaggatgt ctaactgaat aaaaaatttt cttctgagaa     43620
     ataccaagag attggagtaa aacaaaaatt ggtattttct tagctttatt aaatctaccc     43680
     caaatataac catctttatc catctcaatt cgaaaccata cccctgcatt tggtattata     43740
     gttgcaacag atgacctatg gttttcttta ctgaattcaa atttataata aatacctggg     43800
     ctacgtacaa tctggtttat tatgacacgt ggagacccat tgattataaa tgttccacgc     43860
     tcagtcatta atggaatatt tccaaaagaa atattttcta ctcttgactt aaaacgcttc     43920
     ttataaacta gtacagctgg aacatataaa actgcactat aagtttgtga atttaatata     43980
     gcattgctgg atgtcagtgt tgctttctta aactttaaat tttgaacatg taaaaataat     44040
     tctaaattgt tatgactgat gtaagccaac ttattaattt cagattgtaa accaactgtt     44100
     aaaaaattcc taaaactgtc acgttgaatt tctatcaaat caggtaaatt cttattaatg     44160
     gccatctaaa taaaaaaagg tttcttgtct taagaaatat ttttagtaaa aaatgtttaa     44220
     gaatttagta actttaattt gttgttgctt atttctattt taacacaaaa tcttaacacg     44280
     aaaagtcttc tactgctgta ataaatatag tttatttggc taaaagtatt tttccataga     44340
     attttgtata aaacaataaa aatcatttat aataaattaa agtattttta taaattttta     44400
     caaactaaac atggaaactc ctgctttctt ctcagcaatt tttttagggt gtcttttact     44460
     tagtatgaca ggctactcac tgtacatagg atttggccca gcttctaaag aattacgaga     44520
     cccatttgaa gaacacgaag attaaaatta attctttttc gagctttaag gaaagtaaac     44580
     acgtaaattt aatataaaac tagaatggca tctacatcaa aagccaatgc acaaattact     44640
     caaggtaagg taacagctct aggaacagca ctgaagccat taaactctga atatggtaaa     44700
     gttgcacctg gatgggggac aactgttgta atgggtgtat tcatggcatt gtttgctgta     44760
     ttcctgatta ttatcctaga gatctataac caatcagtac ttttagataa tgttggtatg     44820
     agttggcaaa gtatgaaagg ctaaagtaaa gttattttct tttacaaaca gaaataactt     44880
     tactttactt tacaatacgt ggaggttcac gaaagaaaat agcaaagaaa ataactccta     44940
     atgttcctac taataaaaat gtataaacta aagcttccat aaatctttta aattttaatt     45000
     ataccgtttc acacacttaa acaaaaatat tttttaagat aaaaatgtta tacagtttgc     45060
     tttcttgtag ttgcatcacc taacttctgg aaagcaccaa attcaatctg ttcttctaaa     45120
     tctggatcaa tacctgcaaa aacatctctg aagatagttc tagcaccatg ccaaatatgg     45180
     ccaaagaaaa ataataaagc aaaacataaa tggccaaatg taaaccatcc acgaggacta     45240
     ctacgaaaaa caccatctga ctgtaaagtc gcacgatcaa attcaaaaat ctcacctagt     45300
     tgagcacgtc gagcatactt tttaacagta gctggatcac taaagttaac accatctagt     45360
     tcaccaccat aaaaacttac agtaacacca acttgttcaa tactgtactt agactcagca     45420
     cgacggaatg gaacatcagc acgtacaata ccatcttggt caagtaataa tactgggaat     45480
     gtttcaaaga aagttggcat acgtcttact gtaagttcac gtcctgattt atctgtaaac     45540
     acagaatgcc ctaaccaacc tgcagcaata ccatcaccat tatccatagg accagatctg     45600
     aaaagtccac ctttagctgg attatttcct acataatcat agaaagcaag cttctctgga     45660
     attttagacc atgcttgact aagtgtatta ccctctgata atgagttttg aacacgtcgt     45720
     tgtgtctcca cctggaaaaa actttggtcc cactgataac gagttggacc aaataattca     45780
     attggtgtag cagctgagcc ataccacatt gtccctgcta caacaaaagc tgaccagaaa     45840
     accgctgcaa tactactaga caatacagtc tcaatattac ccattctaag taccttgtaa     45900
     agtctttgcg gaggtcgaac tgttaaatgg aataaaccag caataatacc taagataccg     45960
     gctgcaatat gatgcgaagc aataccacct ggattataag gatcaaatcc ttcagcaccc     46020
     caagcaggtg tcacaggctg aactgaacct gtaattccat atggatctga aacccaaata     46080
     ccagggccat acagacctgt aacatggaat gcaccaaatc caaaacataa taaacctgat     46140
     aagaataagt gaataccaaa aatttttggt aagtcaagag cagggtcccc tgttcgagga     46200
     tcacggaaca gttgtaaatc ccaataaacc caatgccaga tagcagctaa gaataataaa     46260
     ccagataaaa caatatgtgc agcagctaca ccttcataac tccagaaacc tgggttagca     46320
     gcattttcac cactaatact ccaagcaccc caagacttag tcacacctaa acgtgtcata     46380
     aaaggaagta caaacatccc ttgtctccac ataggattta atactggatc tgatggatca     46440
     aaaatagcaa gctcatataa tgccattgac cctgcccatc cagaaactaa tgctgtatgc     46500
     attaaatgta ctgaaattaa acgtcctgga tcatttaaca ctactgtatg taccctatac     46560
     cacggaagtc ccataagaaa cctaaagaaa attaagcttg actttctttc aaaaaaataa     46620
     ctcactatta aattatagca catttaaaca taaatttaca ggtggagaga ctcgaactct     46680
     cacatcatta agacacaaga acctaaatct tgcgcgtcta ccaattccgc cacacctgct     46740
     taaacggaca aggagggatt cgaacccccg acacaatggt tcgtagccat ttgctctgtc     46800
     cactgagcta caagtccttg acaagaaaat ttcctcccca agtaggattt gaacctacga     46860
     caagccggtt aacagccggc tgctctacca ctgagctatt gaggaaagtt tgatttgttt     46920
     atatcaaatg taactatacc aaattttcta gactttgtca tctaaaaatt ttaataagct     46980
     agacccatac ttcgtgttgt ttctgaacct aaataaacac gaacacttaa aaaatcagta     47040
     ggacaagcag attcacaacg cttacaacca acacaatcct cagttcgtgg agcagaagca     47100
     atctgaccag ccttacaacc atcccaagtt accatttcta acacgtctgt aggacaagca     47160
     cgcacacatt gtgtacatcc tatacaagta tcatatatct ttacagaatg agacataaaa     47220
     ctcctaaaat aatttcaaaa attcttaatt tgggctaaga atagtataac ctaaacttaa     47280
     taaaaaaatt gatttggtaa tttaactgtt atcaagatta gataaataaa caaatccatc     47340
     agaacgacct gacaaaacag attttgctaa tgaaatagca cgatcagctt gttttgaacc     47400
     cttattcttc catgaacttt tacgcatatt agtttttgat tttgacattt tctttttagg     47460
     aacagccatc tctattaaga agaaactaaa aaagattttt atcttaatac cttaaaattg     47520
     tgatacaaaa atcctggcat cgagatagtt tcccatagag tttcccctaa agtatatttt     47580
     ccgtgacact atttcacaac taagttcgaa atggatttta gcgtgggtcc aatgcactat     47640
     aaacaccaag aagtttttta aggttaaatt ctcgatctgt tagtatatct cagctacaat     47700
     tattactaat cttatacttg atacctaata aacagctagt ctagctgtga tcttacaaaa     47760
     tagagagtac tcatctcaag gtaggcttcc tacttatatg ctttcagcag ttatccatgc     47820
     atgcgtggct acccagcatg tcccgttggc acaagaactg gtacaccaga ggcatgtttt     47880
     ttatggtcct ctcgtactaa caaaaaatcc tttcaatact ctaacgcctg gaccggatat     47940
     ggaccgaact gtctcacgac gttctgaacc cagctcatgt gccgctttaa tgggcgaaca     48000
     gcccaaccct tgagacgtgc ttccgccaca ggatgcgaca agccgacatc gaggtgccaa     48060
     acctgcacgt cgatgtgaac tcttggtgca gatcagcctg ttatccctag cgtaactttt     48120
     atctgttgag cgatgactct tccacttgat atcatcggat cactaaggcc aactttcgtt     48180
     tctgctcgac ttataggtct tgcagttaag ctctcttatg cctttacact ctacagctaa     48240
     tttccgtcta gcctgagaga acctttgcac acctcagtta ctttttatga ggtaactgcc     48300
     ccagttaaac tgcccacctg aaactgtcaa atgtcctgat tcaaggaaca ttattagatt     48360
     tctaactctt ttagagtggt atctcactaa tggctcactt attcccaaaa gaataacttc     48420
     attgcctccc acctattctg cgcaaaaaaa gtttaaaacc aattccaagc aacagtaaag     48480
     ctgcataggg tctttctgtc caaatccagg tagaccgcat cttcacagtc agttctattt     48540
     cactgagcct ctctctgaga cagctcccac atcattacac ctttcgtgca ggccagaact     48600
     tacctggcaa ggaatttcgc taccttagga cggttatagt taccgccgcc gttcaccggg     48660
     gcttgagtcg cgagcattga acccacttcc ttaaccttcc ggcactgggc aggtgtcagc     48720
     ttctatatgt tgtctttcga ctttgcagaa acctgtgttt ttggtaaaca gttgcatggg     48780
     actagtcact gcgacccttg ttaaagggca ctccttctcc cgaagttaca gagtcatttt     48840
     gccgagttcc ttagagagag ttagctcacg ccccttagca ttctctgctt acctacctgt     48900
     gtcagtttta ggtacaggta tctttaccca tatgtcacga gagcttttct tggaagtatg     48960
     gcatcagcta cttgtaatac cttagtattt cgtattcact ccttagctca gaatatatta     49020
     ttttacattc ttcaacacct taaaagctta aactggaaac caacatccag ctagcctagc     49080
     cttctccgtc actcttgact aaagtaaaga cagtacagga atattaacct gttatccatc     49140
     gactacaccg ttaggtctcg ccttaggtcc tgactaaccc tccacggacg agccttctag     49200
     aggaaacctt aggttttcgg ggtattggat tctcaccaat attttcgtta ctcaagttga     49260
     cattctcact tctgattcgt ccataaaccc tttcgatttt acttcaacct aatacagaac     49320
     gctcctctac cgatatttca tctcacagca tcgacaaaca acttagtccc gttcattttt     49380
     ggcgcgaaga cacttgacca gtaagctatt acgcactttt taaagggtgg ctgcttctag     49440
     gcaaacctcc tggttgtcta tgtgtcaaca catcctttgc cacttagctg ttattttggg     49500
     gtcttatctg gtgatctggg ctgtttccct cttgacaatg aagcttatcc cccactgtct     49560
     cactactcaa ctgaatgcat gcttagtatt cagagtttgc taccatttgg tacctcgtta     49620
     gaagcccgca cagatacagt gctttacccc taagcagctc atagttaaat gctgtgcctc     49680
     aacacatttc gaggagatcc agctatctct gagttcgatt ggaatttctc ccctaatcac     49740
     agctcatccc ctgatttttc aacatcagtg ggttcgacct tccacttagg tttaaccaag     49800
     cttcattctg gccatgatta gatcacccag gttcgggtct ttaaatagag acttacgctt     49860
     cattcaagct cgctttcact ttggattcga ttttataatc ttaacctgcc actacctaaa     49920
     agtcgccaac acattcttca acaggcacat agtcaatctt taagtaaatc tcctactgct     49980
     tgtaagctta tagtttcatg atctatttca ctcctctccc gaggttcttt tcacctttcc     50040
     ttcacagtac ttgttcacta tcggtcactt atgagtattt agtcttacga ggtggtcctc     50100
     gcagattcac acagaatttc acgtgctcca tgctacttgg gatacaaatt ataacaaata     50160
     gtcttgaaga tatagggcta tcacctgcta aagctctgtt ttccaacaag attatcctta     50220
     gactaaaatg ctcaatgttt ctgtcccaca acaccgtata aacggtttag acttattccg     50280
     cttcgctcgc cgctactaag gaaatcgcgt ttgcttttta ttcctccagc taactaagat     50340
     gtttcaattc actgggtttg ctcttacttg gctataaaat tcaccgaagt agttttaaag     50400
     gttgccctat tcggggatct ccaggtcaaa gcttttttgc agctcactga agcatttcgt     50460
     cgcttaatac gcccttcatc gccaataagt gccaaggtat cctctataag ccctttttat     50520
     ttaacctcaa atttgagttg gaccatgctg gatttgaacc agcgacctca cccttatcag     50580
     gggtgcgctc taaccaactg agctaatggt ccaaaataaa atagtttcca aatttttaaa     50640
     ttaggaggtg atccagccac accttccagt acggctacct tgttacgact tcactccagt     50700
     tactagccct gccttaggta tccccatcca aaaaggttaa ggtaataatt ttgggcgttt     50760
     ccagcttcca tagtgtgacg ggcggtgtga acaagatctg ggaacggatt caccgctgta     50820
     ttctgaccag cgattactag caattccaac ttcatgcagg cgagtttcag cctacaatct     50880
     gaactaagac aaggtttttg aggttagctg acttttgcaa gattgcaact ctttgtcctt     50940
     atcattgtat cacgtgtgta gcccaggatg taaggggcat gctgatttga cgtcatcctc     51000
     tccttcctca cagcttatca ctggcagtct ctttagaaaa gcaactaaag acaagggttg     51060
     cgctcgttta ccgacttaac tgcacatctt acgacacgag ctgacgacaa ccatgcacca     51120
     cctgtaaaga ggttccctta cgggcacatt ctatctctaa aacttcctct ttatgcaaat     51180
     cctggtaagg ttcatcgggt tgcatcgaat taaaccacat gatccactgc ttgtgcagat     51240
     ccccgtcaat ctatttgagt ttcacacttg cgtgcgtact ccccaggtgg gatacttaac     51300
     gcgttagcta caatagtgag ataacccacc acttagtatc catcgtttac agctaagact     51360
     accggggtat ctaatcccgt tcgctccctt agctttcacc tctcagtgtc agtgaaattg     51420
     gtccagtaaa ttgctttcgc cattggtatt cttcctaata tctacgcatt tcaccgctac     51480
     accaagaatt ccatttacct ctcccacact ctagccgcat agttttcaat gccataccaa     51540
     agttacgctc taatatttaa cattgaactt ttacagcaac ctacaggtgc tttacaccca     51600
     ataaatccgg ataatgcttc taccccctgt attaccgcgg ctgctggcac agagttagcc     51660
     ggtagttatt cctcaagtac cttcaaaatt attccttgag aaaagaaatt tacaacccaa     51720
     aggccttcat atttcacgcg gtattgcttt gtcaagcttt cgctcattgc aaaaaattcc     51780
     ccactgctgc catccgtaga tgtctaggcc gtgtctcagt cctagtgtgg ctgatcatcc     51840
     tctcaaacca gctactgata atagccttgg taagctttta cctcaccaac aagctaatca     51900
     ggtgcaagct catcccttga cgaaaactct ttaacttttc agcttatctg gtattaaccc     51960
     acgtttccat ggggtatccc tgatcaaggg gtagattctt acatgttact cacccattcg     52020
     ccactaacca aagttcgttc gacatgcatg tgttaggcat accgcaagca ttcatcctga     52080
     gccatagtca aactctccat gttgtatttt aattcactaa aacatatttt acgaaacctt     52140
     ccagttcagc taaaatcaaa gatagtttcc gattagttgt gctaaagcat ttacaagata     52200
     tcgctcgaaa tgctcaaacg atgtccccct aaaaacaagg gctatcaacg taattaaatt     52260
     ctttttgcaa gcagctgtta caaatttcag ggtgttcttg tgaccaaaat tctgcatgta     52320
     catagcatgt acataccatg tacatacaaa accgcaccac ctcggaacgt cttatagtat     52380
     cccacattaa tgttactatt ccaatcagga aggaaatcac tttcacgcat taaccgcttt     52440
     tcattgaaga ctacaggccc atggtttaaa ttacacaatt ataattaaaa caactttgat     52500
     aaataaataa accagaactc tcccgcattt atccactgaa caaatgtctt aattttgtgc     52560
     tttggtattt agcgtctggt agtattgttt ctggcctaaa aatttgtctc cagcaaacat     52620
     gaaagattca aaaccaatta atcctatttt tgattcaata aaattatacc acaaggtttc     52680
     taataaataa aagtcttttg ctttggtctt gcttaaaagc ttcattggtt atttaaggtt     52740
     aattaaacta cttatataca ttactactat tactacttat atgttaagaa ctattaagaa     52800
     ctaagtacta tatatatgga tgaatacatc catatatatg tataatataa acatttggtt     52860
     tatattatac taagtactac aatgattgtt aaggaattgt aaatttatta ctaaccatac     52920
     taaccatatt agttttcttt tgacctttgt tataatgttc tctgaagcat tataagttaa     52980
     gctacaagtt ttaaacgaag cattataagt taagctacaa gttttaaacg aagcattata     53040
     agttaagcta caagttttaa acgaagcatt ataaatatca agctcttcta atgcccttac     53100
     ttgttcttgc tcttgctctt ctaatgccct tacttgttct tctaatgttc tagcttccta     53160
     atgctcttgc ctagccttag ctcttctaaa gtcgaactac tgtagggatg gttagtaatg     53220
     gttttacaat tattgattta ttaatcattg tagtacaacg gggatgatca taatcatccc     53280
     ctaaaagcat tgctagtcca tactcctagg aggagatgta cttaatataa ccattttttt     53340
     aatagtgtca accaatattg gatgtaaatt agaatctagt taggcactcc aaaaaacctt     53400
     aatttaattg caatatagtg atttttaatt tcttggttga cagaattaca attttccttt     53460
     actaatttca ttagggttgt ggtgcctttc tctgggacct gtccagataa agacagctca     53520
     accctaatgg taatgaagag gacccaaact tggtgtttta ggacaatttt aaaatgaata     53580
     cagtttatgc caaattttaa tagtaatagc tcagttaaaa tttaagtgtc acttttaagt     53640
     gtatagaaat atactctaga gtcattagaa tcctttcaaa tcaacgttat ttaataaaag     53700
     taatggttta ccctgtcaaa catttttagg gtggtgtttt gatactttta actagctgtt     53760
     taatctttat ttttgagtaa aatactgcat tgttatgttg tggcaaaata ttgataggat     53820
     gaaccttaat taattgcaat atagtgattt ttaatttctt ggttgacaga attacaattt     53880
     tcctttacta atttcattag ggttgtggtg cctttctctg ggacctgtcc agataaagac     53940
     agctcaaccc taatggtaat gaagaggacc caaactagct aagtcatttt tagttaatta     54000
     tcaatgtaaa aaagtcatta aaaataaaaa atttattgct tcttggttga caaagaactg     54060
     gatcatcttc attagctttt aagagctcaa ctaataacta gtaattttaa taaaataatt     54120
     tatgaaaagg aaaaatttaa caattttgtt tgatcctgca ctactagatg aggatacctt     54180
     caagacgttt ctttgggaga ttagaactga attaactatt aacatttcag aaaagcaatt     54240
     aattaataaa agttttaata atcgaataat aactattaat aattttttac aagaaaaaag     54300
     ggctacatta tatacgaagc atgatatagg tgtgccacct caaaatttcc caacaactcg     54360
     aagcagggta gcaacaatca gtattgatgc tcacattcta aatgagaata ctgttagaag     54420
     attgtttaga cagattcgaa atatgttaga aagtacttat ttagataaaa actttttctt     54480
     aaaaggtcag attgtttcta ggctgcttca agaatcctgg gatactattt atggcagcgc     54540
     cctttcttgt gatgcacttg aagacgattt aaaaagccgt ctatgggttc atttaaataa     54600
     gaagtttcca ttagcaaagc atagacttcg acctcgtaat ctaggaaatt ttggactaga     54660
     gataaaggaa atgcattcaa gagctgtatt tctaaaaaat gagtatttta gtttactttt     54720
     taaagacaaa actgtccgga actactatag agaagtgttt attagacgtc cccccactcg     54780
     ggaaaccaag ggtagccctg ctctgtggtc aactaataga aatttttatc gtttcttaag     54840
     agattatgat actgacggta aatggtaaaa atttactgta tagttaataa ttaaggttca     54900
     tcctatcaat attttgccac aacataacaa tgcagtattt tactcaaaaa taaagattaa     54960
     acagctagtt aaaagtatca aaacaccacc ctaaaaatgt ttgacagggt aaaccattac     55020
     ttttattaaa taacgttgat ttgaaaggat tctaatgact ctagagtata tttctataca     55080
     cttaaaagtg acacttaaat tttaactgag ctattactat taaaatttgg cataaactgt     55140
     attcatttta aaattgtcct aaaacaccaa gtttgggtcc tcttcattac cattagggtt     55200
     gagctgtctt tatctggaca ggtcccagag aaaggcacca caaccctaat gaaattagta     55260
     aaggaaaatt gtaattctgt caaccaagaa attaaaaatc actatattgc aattaaatta     55320
     aggttttttg gagtgcctaa ctagattcta atttacatcc aatattggtt gacactatta     55380
     aaaaaatggt tatattaagt acatctcctc ctaggagtat ggactagcaa tgcttttagg     55440
     ggatgattat gatcatcccc gttgtactac aatgattaat aaatcaataa ttgtaaaacc     55500
     attactaacc atccctacag tagttcgact ttagaagagc taaggctagg caagagcatt     55560
     aggaagctag aacattagaa gaacaagtaa gggcattaga agagcaagag caagaacaag     55620
     taagggcatt agaagagctt gatatttata atgcttcgtt taaaacttgt agcttaactt     55680
     ataatgcttc gtttaaaact tgtagcttaa cttataatgc ttcgtttaaa acttgtagct     55740
     taacttataa tgcttcagag aacattataa caaaggtcaa aagaaaacta atatggttag     55800
     tatggttagt aataaattta caattcctta acaatcattg tagtacttag tataatataa     55860
     accaaatgtt tatattatac atatatatgg atgtattcat ccatatatat agtacttagt     55920
     tcttaatagt tcttaacata taagtagtaa tagtagtaat gtatataagt agtttaatta     55980
     accttaaata accaatgaag cttttaagca agaccaaagc aaaagacttt tatttattag     56040
     aaaccttgtg gtataatttt attgaatcaa aaataggatt aattggtttt gaatctttca     56100
     tgtttgctgg agacaaattt ttaggccaga aacaatacta ccagacgcta aataccaaag     56160
     cacaaaatta agacatttgt tcagtggata aatgcgggag agttctggtt tatttattta     56220
     tcaaagttgt tttaattata attgtgtaat ttaaaccatg ggcctgtagt cttcaatgaa     56280
     aagcggttaa tgcgtgaaag tgatttcctt cctgattgga atagtaacat taatgtggga     56340
     tactataaga cgttccgagg tggtgcggtt ttgtatgtac atggtatgta catgctatgt     56400
     acatgcagaa ttttggtcac aagaacaccc tgaaatttgt aacagctgct tgcaaaaaga     56460
     atttaattac gttgatagcc cttgttttta gggggacatc gtttgagcat ttcgagcgat     56520
     atcttgtaaa tgctttagca caactaatcg gaaactatct ttgattttag ctgaactgga     56580
     aggtttcgta aaatatgttt tagtgaatta aaatacaaca tggagagttt gactatggct     56640
     caggatgaat gcttgcggta tgcctaacac atgcatgtcg aacgaacttt ggttagtggc     56700
     gaatgggtga gtaacatgta agaatctacc ccttgatcag ggatacccca tggaaacgtg     56760
     ggttaatacc agataagctg aaaagttaaa gagttttcgt caagggatga gcttgcacct     56820
     gattagcttg ttggtgaggt aaaagcttac caaggctatt atcagtagct ggtttgagag     56880
     gatgatcagc cacactagga ctgagacacg gcctagacat ctacggatgg cagcagtggg     56940
     gaattttttg caatgagcga aagcttgaca aagcaatacc gcgtgaaata tgaaggcctt     57000
     tgggttgtaa atttcttttc tcaaggaata attttgaagg tacttgagga ataactaccg     57060
     gctaactctg tgccagcagc cgcggtaata cagggggtag aagcattatc cggatttatt     57120
     gggtgtaaag cacctgtagg ttgctgtaaa agttcaatgt taaatattag agcgtaactt     57180
     tggtatggca ttgaaaacta tgcggctaga gtgtgggaga ggtaaatgga attcttggtg     57240
     tagcggtgaa atgcgtagat attaggaaga ataccaatgg cgaaagcaat ttactggacc     57300
     aatttcactg acactgagag gtgaaagcta agggagcgaa cgggattaga taccccggta     57360
     gtcttagctg taaacgatgg atactaagtg gtgggttatc tcactattgt agctaacgcg     57420
     ttaagtatcc cacctgggga gtacgcacgc aagtgtgaaa ctcaaataga ttgacgggga     57480
     tctgcacaag cagtggatca tgtggtttaa ttcgatgcaa cccgatgaac cttaccagga     57540
     tttgcataaa gaggaagttt tagagataga atgtgcccgt aagggaacct ctttacaggt     57600
     ggtgcatggt tgtcgtcagc tcgtgtcgta agatgtgcag ttaagtcggt aaacgagcgc     57660
     aacccttgtc tttagttgct tttctaaaga gactgccagt gataagctgt gaggaaggag     57720
     aggatgacgt caaatcagca tgccccttac atcctgggct acacacgtga tacaatgata     57780
     aggacaaaga gttgcaatct tgcaaaagtc agctaacctc aaaaaccttg tcttagttca     57840
     gattgtaggc tgaaactcgc ctgcatgaag ttggaattgc tagtaatcgc tggtcagaat     57900
     acagcggtga atccgttccc agatcttgtt cacaccgccc gtcacactat ggaagctgga     57960
     aacgcccaaa attattacct taaccttttt ggatggggat acctaaggca gggctagtaa     58020
     ctggagtgaa gtcgtaacaa ggtagccgta ctggaaggtg tggctggatc acctcctaat     58080
     ttaaaaattt ggaaactatt ttattttatt ttgggggtat agctcagctg gtagagcgct     58140
     gcctttgcaa ggcagatgtc agcggttcga gtccgcttat ctccatttta ggtggcgaca     58200
     tagccaagtg gtaaggcaga ggtttgcaaa acctttattc cccagttcaa atctgggtgt     58260
     cgcctttagg tgtatagaaa tatactctag agtcatcata atcctttcaa atcaacgtta     58320
     tttaacaaaa gtaatgattt accttgtcaa gtattttaag ggtggttttt tggtacttta     58380
     aaatagcctt aaatgtttta gaattgaaga gtatacaggg ttttaaattt ttaactagat     58440
     gtttaatctt tatttttgag taaaatttta tggtaacttt agagcaaatg ttagattcag     58500
     gagttcattt aggtcatcaa gttagacgct ggaacccaaa ttagattttt gtgaaatttt     58560
     atgcataaaa cttatataaa ctttctattt tcataaaata gactataatt tggagtaaaa     58620
     tattatgctt aaatttgttt tgcttcaaga aaattttgtt taaagatata attgagattt     58680
     taattttgga aatttaagct agatgaattt atttagcttc atttctagat tttttagagg     58740
     gtttgagcta aaccaatctt agcaaatgtc cccttatatt tatggtgaga ggaatggtat     58800
     tcatattatt gatgttttac aaacattact ttgtttacag caatcagtaa attatttggt     58860
     gcaagctgga aaagataata agtcagtatt atttgtagga actaaaaagc aatttgctaa     58920
     tatcattgag gtttatgcaa agaaggcaaa tgcatactat gtaaatcaac gttggttagg     58980
     tggaatgttg actaattggt ctactatgca gacttgtatt gagaacttaa agcttttgga     59040
     taagcaagaa gcaagtggtg tttttgattc tttaacaaaa aaagaagctt ctcttttaat     59100
     taaaagacag ctaaagctaa aaaaatactt tggtggtatt caggaaatga agaaaattcc     59160
     tgacatagtt ataattgttg gtcaaataag ggagattaat gctgtgaagg agtgtaataa     59220
     attgggtatt cgaacaatta ctcttttaga tacaaattgt gatccaacat taacagaatt     59280
     ttttatacct gcaaatgatg attctataag atctgtagat cttattttaa atgaattgag     59340
     tgaggctatt gtacgaggaa agcttaattt ggtttaggta atagaataag gtttttgtgg     59400
     cttttaatgg tatcttaact tttatgagaa ttgaaggatt atttatttta tgtaaaaaat     59460
     gtgtctcatg ggtatgatta gtcttaactg gatttatagt ctagctaatg ttgaagtagg     59520
     tcaacacttt tattggtctt ttggtgaata tgaagttcat ggtcaagtgc taataaatac     59580
     ttggattgtt atggcaataa tatttattgt tggagcatta acaactcgtg aacttaaaac     59640
     tattcctgat agtggacaaa gttttgcaga gcttttaact gaatttattc gtgatattgc     59700
     aaaaacacaa ataggtgaaa aagaacacct taagtgggtt ccttacattg gaacactttt     59760
     cctatttatt tttgtgtcaa attggtcagg tgctctagtt ccctggaaaa taattgagct     59820
     tcctaatgga gaattaggag ctccaacaaa tgatatcaat acaacagctg gattagcact     59880
     tcttacttca gcggcatatt tttatgccgg tttaggtaag cgtggcttag agttctttac     59940
     aaaatatgtt cagcctaccc ctatcttatt accaattaat gttttagaag attttactaa     60000
     gccattatca cttacatttc gactttttgg taatatttta gctgatgaat tagttgtagg     60060
     tgtactttgt tcacttgttc cacttgtagt accaattcct ctaatatttt taggtttatt     60120
     tactagtgct atccaagctt taatttttgc aacattatca ggtgcatata ttggtgaagc     60180
     tatggaaggt cattaaaaat attaaaattt tatgctataa taatcctgtg ttattcatta     60240
     caagaaaata aaatatgatt ttgattaatt gattttaatg atcagatgct tcgcatttta     60300
     aacaatgtaa aatttacttt aaatatagga gagggttatg aatccaatca tttgtgctgc     60360
     ttctgttatt ggcgctggtt tagctattgg tttaggtgct attggtcctg gtattggtca     60420
     aggtacagca gcaggtgctg ctgtagaggg aattgctcgc caacctgctc aggaaggtaa     60480
     gattcgtggt actcttctac tatcattagc tttcatggaa gctttaacta tttatggttt     60540
     agttgtagca ttagctatca tttttgcaaa tccatttgtt agctaaaatg gaaaattatt     60600
     attaattctg ttttaagttt aaaacagctt aataattgag tcttttaaaa tgtaaaataa     60660
     atggagttga gttgtgataa ttagtaacat caatgtattt aatttggttt cagagtcaga     60720
     aggttttggt attaacacag acttattaga aacaaatgtc ttaaatttag cagttgttat     60780
     tggcgtactg gtttattttg gttcagatat tttaggtggg gcacttaaaa gtcgaaaaga     60840
     gcttgtctta aaaagtttag cagatgctga caataaattt caagaagcta ctgataagtt     60900
     aaaccaagca aaagcacagt ttgaatctgc taaattaaaa gctggagaga ttcgtgctca     60960
     gggtcttgtt acagctgagc agagttcaaa gaaattgctt gagcgtgttg aacaggacat     61020
     taagcgttta gatgaagtac gtttagctac aattcgtttt gaagaagaaa aagctgttag     61080
     tgatatttgt cagcgagtta gtcgtttagc tcttgagcaa gctattgaga aattaactgg     61140
     gcagttaaac ccagctttgc aaaagcgtat tgttcaatta aatattactt tattaagtag     61200
     tcttgctgtt aagtaatttt aaagttatat ttcttctttt gttagttttg tttattaaat     61260
     tttcctataa aatttaaagg tcatggtaaa aattcgtcca gatgaaatta gtagtataat     61320
     tcgtcagcag attgaacagt ataaccaaga agttaaggtt gtaaatgttg gtactgttct     61380
     tcaagtagga gatggtatgt gcgagatgat ttttaaatgt tagctgttat ttttaaaata     61440
     aagtttagaa gtaatcattt ttttaagtaa aatgaaaact aaaattttgt ggagaacttc     61500
     attatgtttc caaagcatga aattttccaa gatttttcta atgattttta agcacctaaa     61560
     ataaaggtta ataatatgaa tcaattttta ccttaaagaa gttaccaagg atactacttg     61620
     ttaattgctt atttttattt aggaaagttg aaacctacta gagctttaat tttaacattt     61680
     tttaatcatt tttaagattc tatatagtgt aagatttata aatctaaaat aaaaacattg     61740
     gattgcttac actttaaagt accctaaaga atttaaaaga cttaattctt taatttaaat     61800
     cttttggaag gataaatttt tatgaatgaa tgtaatgttt ttgatttaga attaatccag     61860
     ttacgtgttg gtaaaaagca gtatcaaatt gagatggctt tgttaaatgg taatcttaga     61920
     ttggcaaaat atctatcaaa caaattattg gttagtttag atagtagaat tttagcttta     61980
     gagcttgtgt tgaacaattc catgtggttg attttgcaga aagatttccc tttaacaaat     62040
     gaattataca atcgagtctt agatacaatt tttgtgtttg ttttagacat tagttattgt     62100
     ggttttagtt ctgtaagtgc attaacttta gaacaattct cttatgattt ggagttggtt     62160
     tctgtaaaac cgtttattga taagtgtatg catagtctta ttttatttat tgtagattta     62220
     tgggttaaag actctttttc tagtgtattg gagtttgatg atgtgtatag gtttgtacat     62280
     agttataagc ctccatattt tgtagtagta gatgtatcat atgcttttag tggcatgaat     62340
     ttatggttaa ttgcttatat ttgtaaagac ttacattatt ttttattttc ccatttaact     62400
     tttaaattta aaatttttcg agatatagat aaactttata tttttgtttg taactatcat     62460
     tcagctaaat tggtatgttt ctatcttaat gaatattttt gtctacaaaa ctttaatact     62520
     ttaaaaagtg aagttatggc ttgtaatgcg tttgaacagt gttatagctc ttcatctaag     62580
     ttggcattaa agcagcttat tcttaatatt aaatttttag cacaaaattt ttatagtcca     62640
     aattctttaa tgtgcaatct aagtaaaata ttgaataggt ttagtggatg taattgttta     62700
     acaaataata aaaaacagct tatcgttttg cgtaagtcta tttctaatat aatttttcga     62760
     aatcttgtaa ggatataccg ttttaaatat ccagctaaag gacggagcat tgttaagtac     62820
     cgttatttgg tttatattat tcgtaaatac cactggtcag tttacacaag tggttctatt     62880
     aagtggtggg gttaccatga atcacagtcc cacaatatga tttttttatt ttatccttaa     62940
     gtaaggttag aaccttagtt taaattttaa gaaaggggga gctgtatacg ctgaaaggtg     63000
     tttgtatggt tctgcgagaa gaagaaattt tctacttatc tcgaattgca agaatttatg     63060
     gtttagaaaa ggttatggct ggagagcttg ttgaatttga tgaagggaca cttggcatag     63120
     cattgaactt agaaagtgac aatgtaggtg ctgttttaat gggtgatggt tttaaaattc     63180
     aagaaggttc atctgttcgt tcaacaggta aaattgcaca gattgctgta ggtgaaaatt     63240
     acctaggacg tattgtaaat gctttagcac aacctattga tggaaaaggt gaaattgcag     63300
     ctactgaaac tagattaatt gaatcaccag cacctggtat tattgcacgt cgttcagttt     63360
     atgagccatt acagacaggg cttgtagcta ttgatgctat gattcctatt ggtcgtggac     63420
     agcgtgaact tattattggt gaccgtcaaa caggtaagac tgctgttgca actgatacta     63480
     tcctgaatca aaatggtgaa aatgttattt gtgtttatgt agctattggt caaaaagctt     63540
     cttcggtagc acagattgtt aacacgttag aagagcgtgg tgcaatggca tatacaattg     63600
     ttgttgcaga gaatgctgat tctccagcta cattacagta tcttgcacca tatacagggg     63660
     cttctttagc agaattcttt atgtatacag ggcgtcatac attagtaatt tatgatgact     63720
     tatcaaagca agcacaagct taccgtcaga tgtcattatt actacgtcga cctccaggac     63780
     gtgaagcata cccaggtgat gttttctatt tacattctcg tcttttagag cgtgctgcta     63840
     aactaagtaa tgctatgggt gaaggtagta tgactgcttt accagtggtt gaaactcaag     63900
     caggtgatgt ttcagcttat attccaacta atgtaatttc tatcacagat ggacaaatct     63960
     ttctatcagc tgatattttt aattcaggta ttcgtccagc tattaatgtt ggtatttcag     64020
     tttcccgtgt aggttctgct gcacaaatca aggctatgaa gcaagttgca ggtaagctta     64080
     agttagagct tgctcagttt gctgaattag aagcttttgc acagttctca tctgatttag     64140
     attctgctac tcaggctcag ctagcaagag gttcgcgtct acgtgaatta cttaagcaag     64200
     cacaatcttc acctcttgta gttgctgatc aagtaataac aatttacact ggtgtaaatg     64260
     ggcatttaga tagtcttgaa ttaggggatg ttaagccttt cctatctgga cttcgtgact     64320
     atgtaaatac taataagtca agtattcctg aaagcattaa atcaacacaa gcttttagct     64380
     ctgaagcaga gagcttactt ttagaagcca ttactgagta caaagcaatc tacagttaat     64440
     atattgtaca aagttttaaa gtattagtat tacttttagt attaatactt aatataattc     64500
     taatttacat tttaaaaatt ttctatagtt ttctcaaaaa tataggaaag acatctgtat     64560
     tagtgataag tttaagacct ttcataattt ttgatgtgtt tggcggaaga tttgttgtag     64620
     gttaggttaa ataaaaaggg cttatagagg ataccttggc acttattggc gatgaagggc     64680
     gtattaagcg acgaaatgct tcagtgagct gcaaaaaagc tttgacctga agatccccga     64740
     atagggcaac ctttaaaact actttggtga attttataac caagtaagag caaacccagt     64800
     gaattgaaac atcttagtta gctggaggaa taaaaagcaa acgcgatttc cttagtagcg     64860
     gcgagcgaag cggaataagt ctaaaccgtt tatacggtgt tgtgggacag aaacattgag     64920
     cattttagtc taaggataat cttgttggaa aacagagctt tagcaggtga tagccctata     64980
     tcttcaagac tatttgttat aatttgtatc ccaagtagca tggagcacgt gaaattctgt     65040
     gtgaatctgc gaggaccacc tcgtaagact aaatactcat aagtgaccga tagtgaacaa     65100
     gtactgtgaa ggaaaggtga aaagaacctc gggagaggag tgaaatagat catgaaacta     65160
     taagcttaca agcagtagga gatttactta aagattgact atgtgcctgt tgaagaatgt     65220
     gttggcgact tttaggtagt ggcaggttaa gattataaaa tcgaatccaa agtgaaagcg     65280
     agcttgaatg aagcgtaagt ctctatttaa agacccgaac ctgggtgatc taatcatggc     65340
     cagaatgaag cttggttaaa cctaagtgga aggtcgaacc cactgatgtt gaaaaatcag     65400
     gggatgagct gtgattaggg gagaaattcc aatcgaactc agagatagct ggatctcctc     65460
     gaaatgtgtt gaggcacagc atttaactat gagctgctta ggggtaaagc actgtatctg     65520
     tgcgggcttc taacgaggta ccaaatggta gcaaactctg aatactaagc atgcattcag     65580
     ttgagtagtg agacagtggg ggataagctt cattgtcaag agggaaacag cccagatcac     65640
     cagataagac cccaaaataa cagctaagtg gcaaaggatg tgttgacaca tagacaacca     65700
     ggaggtttgc ctagaagcag ccacccttta aaaagtgcgt aatagcttac tggtcaagtg     65760
     tcttcgcgcc aaaaatgaac gggactaagt tgtttgtcga tgctgtgaga tgaaatatcg     65820
     gtagaggagc gttctgtatt aggttgaagt aaaatcgaaa gggtttatgg acgaatcaga     65880
     agtgagaatg tcaacttgag taacgaaaat attggtgaga atccaatacc ccgaaaacct     65940
     aaggtttcct ctagaaggct cgtccgtgga gggttagtca ggacctaagg cgagacctaa     66000
     cggtgtagtc gatggataac aggttaatat tcctgtactg tctttacttt agtcaagagt     66060
     gacggagaag gctaggctag ctggatgttg gtttccagtt taagctttta aggtgttgaa     66120
     gaatgtaaaa taatatattc tgagctaagg agtgaatacg aaatactaag gtattacaag     66180
     tagctgatgc catacttcca agaaaagctc tcgtgacata tgggtaaaga tacctgtacc     66240
     taaaactgac acaggtaggt aagcagagaa tgctaagggg cgtgagctaa ctctctctaa     66300
     ggaactcggc aaaatgactc tgtaacttcg ggagaaggag tgccctttaa caagggtcgc     66360
     agtgactagt cccatgcaac tgtttaccaa aaacacaggt ttctgcaaag tcgaaagaca     66420
     acatatagaa gctgacacct gcccagtgcc ggaaggttaa ggaagtgggt tcaatgctcg     66480
     cgactcaagc cccggtgaac ggcggcggta actataaccg tcctaaggta gcgaaattcc     66540
     ttgccaggta agttctggcc tgcacgaaag gtgtaatgat gtgggagctg tctcagagag     66600
     aggctcagtg aaatagaact gactgtgaag atgcggtcta cctggatttg gacagaaaga     66660
     ccctatgcag ctttactgtt gcttggaatt ggttttaaac tttttttgcg cagaataggt     66720
     gggaggcaat gaagttattc ttttgggaat aagtgagcca ttagtgagat accactctaa     66780
     aagagttaga aatctaataa tgttccttga atcaggacat ttgacagttt caggtgggca     66840
     gtttaactgg ggcagttacc tcataaaaag taactgaggt gtgcaaaggt tctctcaggc     66900
     tagacggaaa ttagctgtag agtgtaaagg cataagagag cttaactgca agacctataa     66960
     gtcgagcaga aacgaaagtt ggccttagtg atccgatgat atcaagtgga agagtcatcg     67020
     ctcaacagat aaaagttacg ctagggataa caggctgatc tgcaccaaga gttcacatcg     67080
     acgtgcaggt ttggcacctc gatgtcggct tgtcgcatcc tgtggcggaa gcacgtctca     67140
     agggttgggc tgttcgccca ttaaagcggc acatgagctg ggttcagaac gtcgtgagac     67200
     agttcggtcc atatccggtc caggcgttag agtattgaaa ggattttttg ttagtacgag     67260
     aggaccataa aaaacatgcc tctggtgtac cagttcttgt gccaacggga catgctgggt     67320
     agccacgcat gcatggataa ctgctgaaag catataagta ggaagcctac cttgagatga     67380
     gtactctcta ttttgtaaga tcacagctag actagctgtt tattaggtat caagtataag     67440
     attagtaata attgtagctg agatatacta acagatcgag aatttaacct taaaaaactt     67500
     cttggtgttt atagtgcatt ggacccacgc taaaatccat ttcgaactta gttgtgaaat     67560
     agtgtcacgg aaaatatact ttaggggaaa ctctatggga aactatctcg atgccaggat     67620
     tt                                                                    67622
//
