# Supplementary material for: Evidence for Transitional Stages in the Evolution of Euglenid Group II Introns and Twintrons in the Monomorphina aenigmatica Plastid Genome
Source: PLoS One. 2012 Dec 31;7(12):e53433. doi: 10.1371/journal.pone.0053433 (PMC3534033; doi:10.1371/journal.pone.0053433)
Supplement: Data S1 — Euglenid plastid genomes EMBL annotations files. The Eta. viridis and Etl. gymnastica original annotations were modified to include additional introns and/or revised insertions sites. The modifications are also indicated by miscellaneous features annotation tags in the revised files for quick localization with Artemis. (ZIP) [file pone.0053433.s002.zip › DataS1_AnnotationFiles/JX457480_Maen.embl]

ID   Monomorphina aenigmatica chloroplast genome   standard; DNA; ;   74169 BP
DE   Mono_cpDNA.ace (whole contig)
FT   gene            complement(792..871)
FT                   /gene="trnL(caa)"
FT   tRNA            complement(792..871)
FT                   /gene="trnL(caa)"
FT                   /note="tRNA Type: Leu, Anti Codon: CAA, Cove Score: 49.02"
FT                   /product="tRNA-Leu"
FT   gene            complement(1180..2514)
FT   CDS             complement(join(1180..2164,2450..2514))
FT                   /gene="chlI"
FT                   /product="Mg-protoporyphyrin IX chelatase"
FT   exon            complement(1180..2164)
FT   intron          complement(2165..2449)
FT                   /gene="chlI"
FT   exon            complement(2450..2514)
FT   gene            2655..4364
FT   CDS             join(2655..2841,3164..3603,3933..4364)
FT                   /gene="psbD"
FT                   /product="photosystem II protein D2"
FT   exon            2655..2841
FT   intron          2842..3163
FT                   /gene="psbD"
FT   exon            3164..3603
FT   intron          3604..3932
FT                   /gene="psbD"
FT   exon            3933..4364
FT   gene            4270..10497
FT   CDS             join(4270..4372,7519..7611,9230..10497)
FT                   /gene="psbC"
FT                   /product="photosystem II 44 kDa protein"
FT   exon            4270..4372
FT   intron          4373..7518
FT   gene            4808..5158
FT   CDS             4808..5158
FT                   /gene="orf116"
FT                   /product="putative reverse transcriptase maturase"
FT   gene            5503..7398
FT   CDS             5503..7398
FT                   /gene="orf631"
FT                   /product="putative reverse transcriptase maturase"
FT   exon            7519..7611
FT   intron          7612..9229
FT                   /gene="psbC"
FT   gene            7699..9087
FT   CDS             7699..9087
FT                   /gene="orf462"
FT                   /product="putative reverse transcriptase maturase"
FT   exon            9230..10497
FT   gene            10566..10646
FT                   /gene="trnL(uaa)"
FT   tRNA            10566..10646
FT                   /gene="trnL(uaa)"
FT                   /note="tRNA Type: Leu, Anti Codon: TAA, Cove Score: 62.38"
FT                   /product="tRNA-Leu"
FT   gene            10731..11765
FT   CDS             10731..11765
FT                   /gene="psbA"
FT                   /product="photosystem II protein D1"
FT   gene            11906..12211
FT   CDS             11906..12211
FT                   /gene="ycf65"
FT                   /product="hypothetical protein RF65"
FT   gene            complement(12216..12287)
FT                   /gene="trnR(ucu)"
FT   tRNA            complement(12216..12287)
FT                   /gene="trnR(ucu)"
FT                   /note="tRNA Type: Arg, Anti Codon: TCT, Cove Score: 51.43"
FT   gene            complement(12342..12437)
FT   CDS             complement(12342..12437)
FT                   /gene="psaM"
FT                   /product="M polypeptide of photosystem I"
FT   gene            complement(12764..13018)
FT   CDS             complement(join(12764..12834,12937..13018))
FT                   /gene="psbK"
FT                   /product="photosystem II protein K"
FT   exon            complement(12764..12834)
FT   intron          complement(12835..12936)
FT                   /gene="psbK"
FT   exon            complement(12937..13018)
FT   gene            13239..13310
FT                   /gene="trnT(ugu)"
FT   tRNA            13239..13310
FT                   /gene="trnT(ugu)"
FT                   /note="tRNA Type: Thr, Anti Codon: TGT, Cove Score: 69.81"
FT                   /product="tRNA-Thr"
FT   gene            13315..13386
FT                   /gene="trnG(gcc)"
FT   tRNA            13315..13386
FT                   /gene="trnG(gcc)"
FT                   /note="tRNA Type: Gly, Anti Codon: GCC, Cove Score: 74.53"
FT                   /product="tRNA-Gly"
FT   gene            13408..13481
FT                   /gene="trnM(cau)"
FT   tRNA            13408..13481
FT                   /gene="trnM(cau)"
FT                   /note="tRNA Type: Met, Anti Codon: CAT, Cove Score: 67.24"
FT                   /product="tRNA-Met"
FT   gene            13514..13624
FT   CDS             13514..13624
FT                   /gene="psaI"
FT                   /product="photosystem I subunit VIII"
FT   gene            complement(13651..13732)
FT                   /gene="trnY(gua)"
FT   tRNA            complement(13651..13732)
FT                   /gene="trnY(gua)"
FT                   /note="tRNA Type: Tyr, Anti Codon: GTA, Cove Score: 53.69"
FT                   /product="tRNA-Tyr"
FT   gene            13943..14551
FT   CDS             13943..14551
FT                   /gene="rps4"
FT                   /product="ribosomal protein S4"
FT   gene            14689..15281
FT   CDS             join(14689..14757,14864..14882,14980..15281)
FT                   /gene="rps11"
FT                   /product="ribosomal protein S11"
FT   exon            14689..14757
FT   intron          14758..14863
FT                   /gene="rps11"
FT   exon            14864..14882
FT   intron          14883..14979
FT                   /gene="rps11"
FT   exon            14980..15281
FT   gene            15340..15422
FT                   /gene="trnL(uag)"
FT   tRNA            15340..15422
FT                   /gene="trnL(uag)"
FT                   /note="tRNA Type: Leu, Anti Codon: TAG, Cove Score: 54.49"
FT                   /product="tRNA-Leu"
FT   gene            complement(15451..15524)
FT                   /gene="trnR(acg)"
FT   tRNA            complement(15451..15524)
FT                   /gene="trnR(acg)"
FT                   /note="tRNA Type: Arg, Anti Codon: ACG, Cove Score: 59.84"
FT                   /product="tRNA-Arg"
FT   gene            complement(15533..15604)
FT                   /gene="trnN(guu)"
FT   tRNA            complement(15533..15604)
FT                   /gene="trnN(guu)"
FT                   /note="tRNA Type: Asn, Anti Codon: GTT, Cove Score: 76.83"
FT                   /product="tRNA-Asn"
FT   gene            complement(15618..15690)
FT                   /gene="trnV(uac)"
FT   tRNA            complement(15618..15690)
FT                   /gene="trnV(uac)"
FT                   /note="tRNA Type: Val, Anti Codon: TAC, Cove Score: 77.44"
FT                   /product="tRNA-Val"
FT   gene            complement(15697..18201)
FT   CDS             complement(15697..18201)
FT                   /gene="rpoC2"
FT                   /product="beta'' subunit of RNA polymerase"
FT   gene            complement(18274..21541)
FT   CDS             complement(join(18274..18327,18568..19023,19133..19269,19391..19547,19649..19948,20158..20224,20622..20769,20872..20933,21033..21238,21437..21541))
FT                   /gene="rpoC1"
FT                   /product="beta' subunit of RNA polymerase"
FT   exon            complement(18274..18327)
FT   intron          complement(18328..18567)
FT                   /gene="rpoC1"
FT   exon            complement(18568..19023)
FT   misc_feature    19023..19948
FT                   /note="junctions verified by RT-PCRs"
FT   intron          complement(19024..19132)
FT                   /gene="rpoC1"
FT   exon            complement(19133..19269)
FT   intron          complement(19270..19390)
FT                   /gene="rpoC1"
FT   exon            complement(19391..19547)
FT   intron          complement(19548..19648)
FT                   /gene="rpoC1"
FT   exon            complement(19649..19948)
FT   intron          complement(19949..20157)
FT                   /gene="rpoC1"
FT   exon            complement(20158..20224)
FT   intron          complement(20225..20621)
FT                   /gene="rpoC1"
FT   exon            complement(20622..20770)
FT   intron          complement(20771..20871)
FT                   /gene="rpoC1"
FT   exon            complement(20872..20933)
FT   intron          complement(20934..21032)
FT                   /gene="rpoC1"
FT   exon            complement(21033..21238)
FT   intron          complement(21239..21436)
FT                   /gene="rpoC1"
FT   exon            complement(21437..21541)
FT   gene            complement(21613..24920)
FT   CDS             complement(join(21613..23496,23610..24920))
FT                   /gene="rpoB"
FT                   /product="beta subunit of RNA polymerase"
FT   exon            complement(21613..23496)
FT   intron          complement(23497..23609)
FT                   /gene="rpoB"
FT   exon            complement(23610..24920)
FT   gene            25152..25225
FT                   /gene="trnH(gug)"
FT   tRNA            25152..25225
FT                   /gene="trnH(gug)"
FT                   /note="tRNA Type: His, Anti Codon: GTG, Cove Score: 64.89"
FT                   /product="tRNA-His"
FT   gene            25237..25308
FT                   /gene="trnM(cau)"
FT   tRNA            25237..25308
FT                   /gene="trnM(cau)"
FT                   /note="tRNA Type: Met, Anti Codon: CAT, Cove Score: 71.21"
FT                   /product="tRNA-Met"
FT   gene            25319..25391
FT                   /gene="trnW(cca)"
FT   tRNA            25319..25391
FT                   /gene="trnW(cca)"
FT                   /note="tRNA Type: Trp, Anti Codon: CCA, Cove Score: 73.59"
FT                   /product="tRNA-Trp"
FT   gene            25429..25501
FT                   /gene="trnE(uuc)"
FT   tRNA            25429..25501
FT                   /gene="trnE(uuc)"
FT                   /note="tRNA Type: Glu, Anti Codon: TTC, Cove Score: 52.26"
FT                   /product="tRNA-Glu"
FT   gene            25519..25591
FT                   /gene="trnG(ucc)"
FT   tRNA            25519..25591
FT                   /gene="trnG(ucc)"
FT                   /note="tRNA Type: Gly, Anti Codon: TCC, Cove Score: 73.63"
FT                   /product="tRNA-Gly"
FT   gene            25654..27283
FT   CDS             join(25654..25675,25779..27283)
FT                   /gene="psbB"
FT                   /product="photosystem II 47 kDa protein"
FT   exon            25654..25675
FT   intron          25676..25778
FT                   /gene="psbB"
FT   exon            25779..27283
FT   gene            27350..27818
FT   CDS             join(27350..27374,27739..27818)
FT                   /gene="psbT"
FT                   /product="photosystem II protein T"
FT   exon            27350..27374
FT   intron          27375..27737
FT                   /gene="psbT"
FT   exon            27739..27818
FT   gene            complement(28415..28627)
FT   CDS             complement(28415..28627)
FT                   /gene="psbH"
FT                   /product="photosystem II protein H"
FT   gene            complement(28685..28819)
FT   CDS             complement(28685..28819)
FT                   /gene="psbN"
FT                   /product="photosystem II protein N"
FT   gene            29104..30295
FT   CDS             join(29104..29126,29671..30295)
FT                   /gene="petB"
FT                   /product="cytochrome b6"
FT   exon            29104..29126
FT   intron          29127..29670
FT                   /gene="petB"
FT   exon            29671..30295
FT   gene            30384..32179
FT   CDS             join(30384..30876,31230..32179)
FT                   /gene="atpB"
FT                   /product="ATP synthase CF1 beta subunit"
FT   exon            30384..30876
FT   intron          30877..31229
FT                   /gene="atpB"
FT   exon            31230..32179
FT   gene            32227..33284
FT   CDS             join(32227..32248,32627..32866,33157..33284)
FT                   /gene="atpE"
FT                   /product="ATP synthase CF1 epsilon subunit"
FT   exon            32227..32248
FT   intron          32249..32626
FT                   /gene="atpE"
FT   exon            32627..32866
FT   intron          32867..33156
FT                   /gene="atpE"
FT   exon            33157..33284
FT   gene            complement(33502..33750)
FT   CDS             complement(33502..33750)
FT                   /gene="rbcL"
FT                   /pseudo
FT                   /note="aa 197-279, duplicated"
FT   gene            33840..35870
FT   CDS             join(33840..34095,34699..35870)
FT                   /gene="rbcL"
FT                   /product="ribulose-1,5-bisphosphate carboxylase/oxygenase
FT                   large subunit"
FT   exon            33840..34095
FT   intron          34096..34698
FT                   /gene="rbcL"
FT   exon            34699..35870
FT   gene            36024..36176
FT   CDS             36024..36176
FT                   /gene="rpl32"
FT                   /product="ribosomal protein L32"
FT   gene            36250..37258
FT   CDS             join(36250..36291,36603..36633,37086..37258)
FT                   /gene="psaC"
FT                   /product="photosystem I subunit VII"
FT   exon            36250..36291
FT   intron          36292..36602
FT                   /gene="psaC"
FT   exon            36603..36633
FT   intron          36634..37085
FT                   /gene="psaC"
FT   exon            37086..37258
FT   gene            37543..38595
FT   CDS             join(37543..37664,37911..38004,38120..38228,38546..38595)
FT                   /gene="rps9"
FT                   /product="ribosomal protein S9"
FT   exon            37543..37664
FT   intron          37665..37910
FT                   /gene="rps9"
FT   exon            37911..38004
FT   intron          38005..38119
FT                   /gene="rps9"
FT   exon            38120..38228
FT   intron          38229..38545
FT                   /gene="rps9"
FT   exon            38546..38595
FT   gene            38707..39205
FT   CDS             join(38707..38787,38894..39205)
FT                   /gene="rpl12"
FT                   /product="ribosomal protein L12"
FT   exon            38707..38787
FT   intron          38788..38893
FT                   /gene="rpl12"
FT   exon            38894..39205
FT   gene            39292..39483
FT   CDS             39292..39483
FT                   /gene="psbZ"
FT                   /synonym="ycf9"
FT                   /product="photosystem II protein Z"
FT   gene            complement(40636..40720)
FT                   /gene="trnS(uga)"
FT   tRNA            complement(40636..40720)
FT                   /gene="trnS(uga)"
FT                   /note="tRNA Type: Ser, Anti Codon: TGA, Cove Score: 62.91"
FT                   /product="tRNA-Ser"
FT   gene            complement(40723..40796)
FT                   /gene="trnP(ugg)"
FT   tRNA            complement(40723..40796)
FT                   /gene="trnP(ugg)"
FT                   /note="tRNA Type: Pro, Anti Codon: TGG, Cove Score: 80.02"
FT                   /product="tRNA-Pro"
FT   gene            40881..41000
FT                   /gene="psbJ"
FT   CDS             40881..41000
FT                   /gene="psbJ"
FT   gene            complement(41018..41415)
FT   CDS             complement(join(41018..41074,41177..41298,41409..41415))
FT                   /gene="rps18"
FT                   /product="ribosomal protein S18"
FT   exon            complement(41018..41074)
FT   intron          complement(41075..41176)
FT                   /gene="rps18"
FT   exon            complement(41177..41298)
FT   intron          complement(41299..41408)
FT   gene            complement(41599..43110)
FT   CDS             complement(41599..43110)
FT                   /gene="atpA"
FT                   /product="ATP synthase CF1 alpha subunit"
FT   gene            complement(43936..44803)
FT   CDS             complement(join(43936..44305,44673..44803))
FT                   /gene="atpF"
FT                   /product="ATP synthase CF0 B subunit"
FT   exon            complement(43936..44305)
FT   intron          complement(44306..44672)
FT                   /gene="atpF"
FT   exon            complement(44673..44803)
FT   gene            complement(44885..45130)
FT   CDS             complement(44885..45130)
FT                   /gene="atpH"
FT                   /product="ATP synthase CF0 C subunit"
FT   exon            complement(44885..45130)
FT   gene            complement(45212..46025)
FT   CDS             complement(join(45212..45244,45351..46025))
FT                   /gene="atpI"
FT                   /product="ATP synthase CF0 A subunit"
FT   exon            complement(45212..45244)
FT   intron          complement(45245..45350)
FT                   /gene="atpI"
FT   exon            complement(45351..46025)
FT   gene            complement(46401..47378)
FT   CDS             complement(join(46401..46645,46758..46834,46937..47089,47188..47378))
FT                   /gene="rps2"
FT                   /product="ribosomal protein S2"
FT   exon            complement(46401..46645)
FT   intron          complement(46646..46757)
FT                   /gene="rps2"
FT   exon            complement(46758..46834)
FT   intron          complement(46835..46936)
FT                   /gene="rps2"
FT   exon            complement(46937..47089)
FT   intron          complement(47090..47187)
FT                   /gene="rps2"
FT   exon            complement(47188..47378)
FT   gene            complement(47494..47565)
FT                   /gene="trnC(gca)"
FT   tRNA            complement(47494..47565)
FT                   /gene="trnC(gca)"
FT                   /note="tRNA Type: Cys, Anti Codon: GCA, Cove Score: 66.09"
FT                   /product="tRNA-Cys"
FT   gene            complement(47589..47661)
FT                   /gene="trnF(gaa)"
FT   tRNA            complement(47589..47661)
FT                   /gene="trnF(gaa)"
FT                   /note="tRNA Type: Phe, Anti Codon: GAA, Cove Score: 77.85"
FT                   /product="tRNA-Phe"
FT   gene            complement(47714..48227)
FT   CDS             complement(join(47714..47836,48048..48227))
FT                   /gene="rps14"
FT                   /product="ribosomal protein S14"
FT   exon            complement(47714..47836)
FT   intron          complement(47837..48047)
FT                   /gene="rps14"
FT   exon            complement(48048..48227)
FT   gene            complement(48353..48436)
FT                   /gene="trnI(cau)"
FT   tRNA            complement(48353..48436)
FT                   /gene="trnI(cau)"
FT                   /note="tRNA Type: Ile, Anti Codon: CAT, Cove Score: 48.14"
FT                   /product="tRNA-Ile"
FT   gene            complement(48454..48567)
FT   CDS             complement(48454..48567)
FT                   /gene="rpl36"
FT                   /product="ribosomal protein L36"
FT   gene            complement(48656..49487)
FT   CDS             complement(join(48656..48738,49050..49366,49465..49487))
FT                   /gene="rps8"
FT                   /product="ribosomal protein S8"
FT   exon            complement(48656..48738)
FT   intron          complement(48739..49049)
FT                   /gene="rps8"
FT   exon            complement(49050..49366)
FT   intron          complement(49367..49464)
FT                   /gene="rps8"
FT   exon            complement(49465..49487)
FT   gene            complement(49570..50109)
FT   CDS             complement(49570..50109)
FT                   /gene="rpl5"
FT                   /product="ribosomal protein L5"
FT   gene            complement(50162..50736)
FT   CDS             complement(join(50162..50242,50345..50500,50608..50736))
FT                   /gene="rpl14"
FT                   /product="ribosomal protein L14"
FT   exon            complement(50162..50242)
FT   intron          complement(50243..50344)
FT                   /gene="rpl14"
FT   exon            complement(50345..50500)
FT   intron          complement(50501..50607)
FT                   /gene="rpl14"
FT   exon            complement(50608..50736)
FT   gene            complement(50804..51761)
FT   CDS             complement(join(50804..51070,51176..51244,51681..51761))
FT                   /gene="rpl16"
FT                   /product="ribosomal protein L16"
FT   exon            complement(50804..51070)
FT   intron          complement(51071..51175)
FT                   /gene="rpl16"
FT   exon            complement(51176..51244)
FT   intron          complement(51245..51680)
FT                   /gene="rpl16"
FT   exon            complement(51681..51761)
FT   gene            complement(51814..52557)
FT   CDS             complement(51814..52557)
FT                   /gene="roaA"
FT                   /product="RoaA protein"
FT   gene            complement(52989..53813)
FT   CDS             complement(join(52989..53639,53742..53813))
FT                   /gene="orf240"
FT                   /product="putative reverse transcriptase"
FT   exon            complement(52989..53639)
FT   intron          complement(53640..53741)
FT   exon            complement(53742..53813)
FT   gene            complement(53890..55034)
FT   CDS             complement(join(53890..53939,54038..54574,54989..55034))
FT                   /gene="rps3"
FT                   /product="ribosomal protein S3"
FT   exon            complement(53890..53939)
FT   intron          complement(53940..54037)
FT                   /gene="rps3"
FT   exon            complement(54038..54574)
FT   intron          complement(54575..54988)
FT                   /gene="rps3"
FT   exon            complement(54989..55034)
FT   gene            complement(55420..55767)
FT   CDS             complement(55420..55767)
FT                   /gene="rpl22"
FT                   /product="ribosomal protein L22"
FT   gene            complement(56141..56532)
FT   CDS             complement(join(56141..56341,56455..56532))
FT                   /gene="rps19"
FT                   /product="ribosomal protein S19"
FT   exon            complement(56141..56341)
FT   intron          complement(56342..56454)
FT                   /gene="rps19"
FT   exon            complement(56455..56532)
FT   gene            complement(56614..57816)
FT   CDS             complement(join(56614..57009,57379..57816))
FT                   /gene="rpl2"
FT                   /product="ribosomal protein L2"
FT   exon            complement(56614..57009)
FT   intron          complement(57010..57378)
FT                   /gene="rpl2"
FT   exon            complement(57379..57816)
FT   gene            complement(57858..58576)
FT   CDS             complement(join(57858..57983,58424..58576))
FT                   /gene="rpl23"
FT                   /product="ribosomal protein L23"
FT   exon            complement(57858..57983)
FT   intron          complement(57984..58423)
FT                   /gene="rpl23"
FT   exon            complement(58424..58576)
FT   gene            complement(58707..58835)
FT   CDS             complement(58707..58835)
FT                   /gene="psbJ"
FT                   /product="photosystem II protein J"
FT   gene            complement(58909..59025)
FT   CDS             complement(58909..59025)
FT                   /gene="psbL"
FT                   /product="photosystem II protein L"
FT   gene            complement(59119..59244)
FT   CDS             complement(59119..59244)
FT                   /gene="psbF"
FT                   /product="photosystem II protein VI"
FT   gene            complement(59250..59495)
FT   CDS             complement(59250..59495)
FT                   /gene="psbE"
FT                   /product="photosystem II protein V"
FT   gene            complement(59609..61813)
FT   CDS             complement(59609..61813)
FT                   /gene="psaB"
FT                   /product="photosystem I P700 chlorophyll a apoprotein A2"
FT   gene            complement(61885..64140)
FT   CDS             complement(61885..64140)
FT                   /gene="psaA"
FT                   /product="photosystem I P700 chlorophyll a apoprotein A1"
FT   gene            complement(64188..64260)
FT                   /gene="trnK(uuu)"
FT   tRNA            complement(64188..64260)
FT                   /gene="trnK(uuu)"
FT                   /note="tRNA Type: Lys, Anti Codon: TTT, Cove Score: 74.09"
FT                   /product="tRNA-Lys"
FT   gene            complement(64280..64396)
FT   CDS             complement(64280..64396)
FT                   /gene="petG"
FT                   /product="subunit V of cytochrome b6/f complex"
FT   gene            complement(64480..64553)
FT                   /gene="trnD(guc)"
FT   tRNA            complement(64480..64553)
FT                   /gene="trnD(guc)"
FT                   /note="tRNA Type: Asp, Anti Codon: GTC, Cove Score: 72.27"
FT                   /product="tRNA-Asp"
FT   gene            complement(64606..64713)
FT   CDS             complement(64606..64713)
FT                   /gene="psbI"
FT                   /product="photosystem II protein I"
FT   gene            64853..65197
FT   CDS             64853..65197
FT                   /gene="rpl20"
FT                   /product="ribosomal protein L20"
FT   gene            65213..65587
FT   CDS             65213..65587
FT                   /gene="rps12"
FT                   /product="ribosomal protein S12"
FT   gene            66101..66571
FT   CDS             66101..66571
FT                   /gene="rps7"
FT                   /product="ribosomal protein S7"
FT   gene            66743..68072
FT   CDS             join(66743..67167,67268..68072)
FT                   /gene="tufA"
FT                   /product="elongation factor Tu"
FT   exon            66743..67167
FT   intron          67168..67267
FT                   /gene="tufA"
FT   exon            67268..68072
FT   gene            68075..68927
FT   CDS             join(68075..68491,68745..68927)
FT                   /gene="ycf4"
FT                   /product="photosystem I assembly protein Ycf4"
FT   exon            68075..68491
FT   intron          68492..68744
FT                   /gene="ycf4"
FT   exon            68745..68927
FT   gene            68974..69045
FT                   /gene="trnQ(uug)"
FT   tRNA            68974..69045
FT                   /gene="trnQ(uug)"
FT                   /note="tRNA Type: Gln, Anti Codon: TTG, Cove Score: 57.73"
FT                   /product="tRNA-Gln"
FT   gene            69072..69158
FT                   /gene="trnS(gcu)"
FT   tRNA            69072..69158
FT                   /gene="trnS(gcu)"
FT                   /note="tRNA Type: Ser, Anti Codon: GCT, Cove Score: 66.32"
FT                   /product="tRNA-Ser"
FT   gene            complement(69436..72303)
FT                   /gene="rrl"
FT   rRNA            complement(69436..72303)
FT                   /product="large ribosomal RNA"
FT   gene            complement(72318..72390)
FT                   /gene="trnA(ugc)"
FT   tRNA            complement(72318..72390)
FT                   /gene="trnA(ugc)"
FT                   /note="tRNA Type: Ala, Anti Codon: TGC, Cove Score: 78.30"
FT                   /product="tRNA-Ala"
FT   gene            complement(72398..72471)
FT                   /gene="trnI(gau)"
FT   tRNA            complement(72398..72471)
FT                   /gene="trnI(gau)"
FT                   /note="tRNA Type: Ile, Anti Codon: GAT, Cove Score: 79.29"
FT                   /product="tRNA-Ile"
FT   gene            complement(72521..73999)
FT                   /gene="rrs"
FT   rRNA            complement(72521..73999)
FT                   /product="small ribosomal RNA"
SQ   Sequence 74746 BP; 26191 A; 11268 C; 10715 G; 26572 T; 0 other;
     ataggccaac tcgagatctc ttcctgccct gtaggctggg atatatcgaa ctagtaaacc        60
     tcttctagta gcgaaatatg atggtagact gagagtttcg actggtagaa gctcgactcg       120
     attaaaaaag ataggccaac tcgagatctc ttcctgccct gtaggctggg atatatcgaa       180
     ctagtaaacc tcttctagta gcgaaatatg atggtagact gagagtttcg actggtagaa       240
     gctcgactcg attaaaaaag ataggccaac tcgagatctc ttcctgccct gtaggctggg       300
     atatatcgaa ctagtaaacc tcttctagta gcgaaatatg atggtagact gagagtttcg       360
     actggtagaa gctcgactcg attaaaaaag ataggccaac tcgagatctc ttcctgccct       420
     gtaggctggg atatatcgaa ctagtaaacc tcttctagta gcgaaatatg atggtagact       480
     gagagtttcg actggtagaa gctcgactcg attaaaaaag ataggccaac tcgagatctc       540
     ttcctgccct gtaggctggg atatatcgaa ctagtaaacc tcttctagta gcgaaatatg       600
     atggtagact cggagtttca actggtagaa gctcgactcg attaaaaaag atacgtcttg       660
     gattgaactg gttgattgtt tctaatagcg aaattattcc tactttgtta ttatttagaa       720
     tgcttttgaa aatttactaa gctgttttta ccttataaag aaagataata ctggctattt       780
     ttattataag atacctccga ccggatttga accggcatgc ttatcgcgca taattttgaa       840
     tcatgtgtgt ctaccatttc accacggagg aaagataaat attttactaa tttaaataat       900
     attatcatta taatctaagt tgcaataatt atttatatta ttagataagg ctaatttttt       960
     agggaaggtt tttaatatta aattgcacta aatttttctt agtgcttcta aaagtaatcc      1020
     atagtatgat attcaagtac agcttttaaa aacttgtatg aagtttactt ctaccaatca      1080
     ggcaatagtc ttttatgtac tttaaattac atctagaatc tatttattat ggtttacttc      1140
     ttctttaaat aaagatttaa tctctttatt tattttaatt tattcgtagt taaaaacgcg      1200
     tttaaaagat tcttgtactt taaatccgga atcaatttgt tctaatgggt ctttacgaag      1260
     gcgatgtcgc aaacaaagtg ttataatagt gaagatatct ttagaagtta cctcatttct      1320
     attttcaaaa gcaaccagtg cctttgctgc tctacttgtt accatatctc cacgtagtcc      1380
     atcaacgttt aaatctgagc atatttgaga aattttttct agtagttcat attttatagt      1440
     gatattctta agattttttc tagcattttt tattttttcc ataagtttat cttgttcgtc      1500
     ttgatacttt tgcttgaaat cttttggatt tcgttcgaaa agctcacgtt gttgaacaat      1560
     tttaactcga gagctaggat ctttcacagt tttaatttga gcatgcattc caaatctatc      1620
     tagtagctga ggtcgtaatt ctccttcttc aggattccct gatcctacta gtataaagcg      1680
     agcaggatga caaattgata taccttctct ttctacggta ttccatccgg atgctgcaga      1740
     atctaataaa acatcaacta agtgatcgtc taatagatta acttcatcga cgtatagaat      1800
     acctcgattt gcctgtgcaa gtagacctgg ttcaaatgct ttcttacctt cagatatcgc      1860
     cttttcaatg tctatagttc cgcatacacg atcttctgtt gcccctaacg gcaaatcaat      1920
     cattggggtt tttatttgta caataggtag cttttcgttt ttatttaatt tttccaatac      1980
     ttcatctgac attaattcag gatcataggg atctgagtta tattggtcat tttctacaac      2040
     gtcaattggt ggaagtagat ccactagagc acgaactatt gtggattttc ctgttcccct      2100
     atctcccatt atcataacgc ccccgatttt tggatcaatt acatttaata ttaaagataa      2160
     tttcattaaa cttaatttct taggtattag tttacaaacc tagtttgata aaaatcgcta      2220
     ggctttatta tattcattct atgatctttt gaagctttgg ctcagcatag ttattttaag      2280
     tacttaagtg ttatttatct aggaaaacta aaaaatctgt ttaatttaaa ttattgttga      2340
     attttttatt ttttgcattt ttttgcttct tcgtttttgt ttttattgaa aattaaacta      2400
     ataatgttta tcttgaacat cttgtttgta cttattattt aactcacaaa tttcctcttg      2460
     tcctacaatt gacgtgaatg gaaatactgg tctttcactt gtttttttgc tcataccttt      2520
     tattatttat tattttacta taattaagcc ttacaggttt ttattataca agttatatta      2580
     acaatggaat tattaacata gataatagtt gctaaataaa attagtttta tattctttat      2640
     ttggagattt tattatgact tttgcaggtc ttaaaacgga agaaaatcgt ggtttatttg      2700
     atgttgctga tgattggttg aaacgtgata gattcgtgtt tgttggttgg tctggtttat      2760
     tacttttccc ttgtgcttat ttggcattag gtggttggtt gacaggtatt acatttgtta      2820
     catcatggta tacacatggg ttcgactttt agttttcaat gatatttaat aaattaattt      2880
     aataatctgt taatatgtat aataacataa tattaatgag aaagattaat aaatttattt      2940
     ttaataaagt gataaattat atgaaagtgt ttattttatt tgaatagagt tgtatcattt      3000
     attttttttg tctttgaaaa aagaagtttt aaagttatta ctttaacgga atttttcaat      3060
     tagtttatat tttgaaatta tttttatttg ttaaaaaaaa tgagacttat gtaattaaaa      3120
     tgcatgtaat ttttctatag gaaaaactta ttttacctga ccctagctag ttctttcctt      3180
     gaaggttgta atgttttgac agccgctgta tcgactcctt caaatagtat ggctcattca      3240
     cttttacttt tatggggtcc tgaagcacaa ggtgacttta cacgttggtt acagttaggt      3300
     ggtctttggg catttgttgc acttcatggt gcttttgctt taattggatt tatgttacgt      3360
     caatttgaaa ttgcacgtgc tgtacaaatt cgaccttata atgctattgc attttcagct      3420
     ccaatcgctg ttttcgtttc agtgttttta atttatcctt taggtcaatc aggttggttt      3480
     tttgcaccta gttttggtgt agcttctatt ttccgattta ttcttttttt ccaaggattt      3540
     cataattgga ctcttaatcc ttttcatatg atgggtgttg ctggtgtttt aggtgctgct      3600
     ctttttgcgt tttgttctta aaggttaaaa tttctattgt taattatatt tgatatcaat      3660
     ttctcatatt gtttagataa tttgaagaaa gctaatttat caaaaaagtt attacattca      3720
     tatatatatt atattttcgt tttttaaatg gggagttttt tttatttata ctgtattgat      3780
     ttaatttcta ttataagagt tttaaaacat tttttgaatt atatttttat gttataatat      3840
     gaattagaat ggggaccttt ttatgggttc tttgagatgt atgctatttt tagcgtgtac      3900
     ttttccatga ggaaatatat tagtttactt aattatgtgc aattcatggt gcaacagttg      3960
     aaaatacatt gtttgaggat ggtgatagtt caaatacttt ccgtgcattt aatccaacac      4020
     agtctgaaga gacatattca atggttactg ctaatcgttt ctggtctcaa atttttggtg      4080
     tagctttttc taataaacgt tggttgcatt tctttatgct atttgttcct gtaacaggtt      4140
     tatggatgag tgctcttggc gtggttggtt tagctttaaa tttacgtgct tatgattttg      4200
     tatcacaaga aattcgtgct gctgaagatc cagaatttga aactttttat actaagaata      4260
     ttcttttaaa tgaaggtatt cgtgcttgga tggctgctca agatcagcct cacgaacaac      4320
     ttgtattccc agaggaggta ttgccacgtg gaaacgctct ttaatggaaa atgtgtgggg      4380
     ttgtgctcaa aaatcggtta tatacttttt tttaaataaa aggttatatt tatcttttaa      4440
     actcttttaa aatatttaaa caatttaaat tttaatactt atgaaatcat aaataagttt      4500
     cttattttaa ggcaaagatt acgttttgat tttagcacat ttttgtttaa ttggttttca      4560
     tatatttttt gcatttaata ttgaaagata atttttaacg attttgattt tcttgttatt      4620
     tagttaatct tgggtaacat cattttaggc acttagattt ttggtaagtt ttttaattta      4680
     tttttaagtg tttaataggg aggtataaat ttggctttta ttatatatta tgaaagttta      4740
     tgttactggc ctgactgata taaaattttc atgaatctta ttttattttg gtatttttat      4800
     atcaattatg aaagcatctg aattagtttt gagaaaagtt ttgacaccag aattcttgga      4860
     gtattctttt actgatttaa aatataataa gtttatttat tttggtcctt cgagtaaagc      4920
     tatatttgaa ccgataagta aaaaatggtt ttctcgagtt tcatatttac ttaggacaag      4980
     tgaatttgtt tatcaagatt ttaattttac gcgtataaat aaatttttta gtaaaaggtt      5040
     acttattagt aatttaaaat ttaaaattat agaaaatgca tttttaaagt tattgcaacc      5100
     ctttttttct ttaaataatg ctgattttga tttaaatgaa tgcttgcgta agttttaaat      5160
     aattttaaaa gagattcctt atctttatta atttataatt ttttaatcat gcaaattaga      5220
     aaactaagca tggaatgaaa gctcttattt gttataattt tatttaaatt tatgattaat      5280
     tttacgctta ttttcgttca tttaaaacgg ttattttaag gtaattataa aatttattaa      5340
     agtattttta ctgttgaaaa gttctatttt aattaaaaat taagcaatgt gcgttttagc      5400
     ttgtattgtt ttttaacgac tagtttttag ttagttatta attattgttt tgacttactg      5460
     aatttctcaa ggttttttaa tgttaaattg aagcttgagt tgatgaaaaa ctcacacaat      5520
     acaacttatt ttttaaaaaa gaaaagtaat aataaaaatt tcatattaac atctccgtat      5580
     aaacattttt tgtctaatat ttcgtcagtc catgattcca tgaattctat tttacagtgg      5640
     gattgtaata ttaatttttt aattaagttt cagctgtcaa gattttttaa caatgtgtgt      5700
     aagaatcgat tgaaaaatat atttttaaat aagattaaag atttttcatt ttggatagaa      5760
     attgaaaaaa tgttagaagc taattgtata agcctttctt cagataaaat atatagaagt      5820
     gataattgtt taaattttag cattttttct agatttcttt taaatttata tttgtctgaa      5880
     ttagactttt ttttaaaaaa tattattttg cgtcataatt cgaagatcaa tttactttgt      5940
     gtttcgtatg aagaaaattc tcgaaattta tcttttaatg attgtattcc tctgaaatta      6000
     gaaaaaggtt tagtttcgct gaagcgttta agattatata cagctttaag gtataacatt      6060
     ttaaaggaat tctttatagc aaaacgtaat aatatttcta aattttttaa atttcgatat      6120
     tttcgaaaat tggtttatta taatagattc ttagatcatt ttctagtagg tttagaaggt      6180
     tcgttaaatt ttgctaaatt tattagtgaa aatgttttgg gattcgttag gactacctta      6240
     aactttgata ttaatagtag tgatcttgtt tttgactttt ataaaagttt caatttcctt      6300
     ggttttgata ttaaaattaa aaagtttaaa aaagaatcaa atttattacc tattgctaat      6360
     tttgatatta aaatctctga gcgtattagt tcttataaac agcgtttagc aaaattgttg      6420
     gtttctagat cgaaatttga gttactatct tttgtatcgc gaatattaaa ttttaaagac      6480
     ttaaagaatc taaatttaaa agataaattc ttctggtctt atgtttttca attagagtgt      6540
     actcgttcga ctcagttgag taagcttatt aatacaaaag aaatgactga tttgatttca      6600
     aatgatttat tttcgagtat taaatcgaga aacttaaatg ttctcaatta ccgtgtttat      6660
     tcttttaata tttttataaa aaagcttcaa gttttgttga acaatgttgt attagatttt      6720
     acgacttcca ttgattcgtc tattagttct ttagatttta ctataactga ttctttagaa      6780
     gaatttagaa cgaatattgg tatttttaac aataatttga agtttagtaa tagaagtttg      6840
     tttttaaatg ataataagaa aagatataat cgatttttgt ttagtaattt aaggacaaaa      6900
     gatttatttt attttaataa tgtatataat cataaaagcg attcctgttt taatatttat      6960
     aaatttaaat gcttaaaaat ttattttcct ttaagatttg ccttaacaaa attacgtata      7020
     ttgggatttt tgcatcctct taagaaacgt gttgttggga attgtaaata tatttttatg      7080
     gaagatttaa ctattattaa atcttttggt ttcttagctg ctaatttttt gacatggttt      7140
     aggtgttgtc agaatattga taaggttaag gcactaatta atattattcg acaaagttgt      7200
     tttttgacac tttgtaggaa gcataataaa tctaaaactt gggtttattc agtttacact      7260
     tctgaattag ttgtattaag gaaattctct tttaaaaata atttttttcc ttccaaagaa      7320
     gaaattttaa aaataaagcc aaagtttctc aaggctaata tgtctttttt agatgaagct      7380
     ttttttttaa taaattagtt taattatagt taaaagtctt attttatata acttaaagtt      7440
     tacattatca gtcagaaagc tgtatgtatt tgaaaatagt acatgtacag tttcgagaac      7500
     ggttatttcc gattcgtcta actattggtg gtcgtgatca agagtcaaca ggatttgctt      7560
     ggtggtctgg aaattctaga ctaattaatt tatcaggtaa gcttttaggt gttgtgattt      7620
     ttttaataat taattttagg tgtgattttt tgatgcgaat agcttaacgt tttaatttgt      7680
     aagttctagg agaattaatt gtttggtttt cgttttttat tttttaattt tatgatagtt      7740
     aatttcgttc ttatatctag taattttaat ttaagttctt gggataaaac tttcaaaaat      7800
     ctttttcgtg ttcaacaact tctttataaa tctagttttg ttttaaataa aaaaaaatgt      7860
     ttactgattc aaaaagtatt attaagtagt aattctgcaa ggcttttagc aattcgtcaa      7920
     gttacacaac ttgattttga taaaagatta attggtttaa atggtaaaaa ttctttaact      7980
     tttaatgaga gatttgaatt aaatgaatgt ttaagattaa attttaataa ttggaattca      8040
     caatctttaa aaaaagtgtt ttacactgaa aaagatggta gtataagttt tattcgagtt      8100
     tcaacaattg cagatagaag ttggcaagct ttaattcaat ttgctattga gccagtacac      8160
     gaagctttat ttactccata taattttggt tttcgtaatt ttaaatctat ttatgaagta      8220
     caaaatacaa taatgttaaa tctttgcaaa caatcttttg gttcacaaaa acgtgtactt      8280
     ttggttaatc taccagaagt ttttgaatca tttaatgtaa atttattagt aaataaagtg      8340
     ttagtgcctc gagggattag agtcgggatt tttcgtctaa ttaatacagg ttttaagccg      8400
     tctttttatc cgattcattc tgtaaataat ttatcaggtc tttttgcaaa tattttagtg      8460
     gataaagtgg aagaaattca taccggtgtt cgatttggct caaatttact gtttttactt      8520
     aaaccgtttg ataacgaatt actagtagtt cggaaattga tttcgttttt taatgcactt      8580
     tcattgtcaa ctgattctat atcttttaga ttattttcta ctatgactgg atttgatttt      8640
     ttagactggc attttaaatc tttttcaaca ggcggtttta tttgtacccc ttctttaatc      8700
     aattatagat cttttttgtt taggataaaa catataatta ataattcaaa ttatggtgct      8760
     ttagtaaagg ctgggaagat ttatccttta attagaaatt ggagacttta ccatcgattt      8820
     tgtaatatgt ctagctcacg ttattcttta ttttttattc agaaaagagc atttaaagtg      8880
     tttaaaaaag agtcaaaaca tgatttatat tctgtaaaaa aattaataaa gaaatgtttt      8940
     ttcctagtta aagataatca tagaagttta gatcggaaca atgtagatac tcatcatatt      9000
     ttcttttggt ttttaggtga aatatctttt agaaaagata ttttaaagga gatattttta      9060
     tgcattcatt gtggtatgaa gcactaataa ttttcactaa ttgatttttc atgcttattt      9120
     tttctaaaag actattctgt ctatttgtaa tttaatttat atttgtttta gaggtttata      9180
     ctttagtttt tttatttctt tataatctgt ttaatatttc aagatttttc tcatgtagct      9240
     catgcaggac ttatcgtttt ttgggctggt gctatgaatt tatttgaagt agcgcatttt      9300
     gttcctgaaa aacctatgta cgaacaaggt ttaattcttt tacctcattt agcaacacta      9360
     ggttatggtg ttggtcctgg aggtgaagtt ctagatactt atccgtattt cgttagtggt      9420
     gttcttcatc taatttcttc tgctgtttta ggttttggtg gtgtttatca ttcattagta      9480
     ggtccggaaa cattagaaga gtcttttcct ttctttggat atgtttggaa agataaaaac      9540
     aaaatgacaa caattttagg aattcatctt tgtcttttag gctttggtgc ttatcttttg      9600
     gtttggaaag ctatgtattt tggtggtatt tatgacacat ggtcacctgg agggggcgat      9660
     gtacgtatta ttactaatcc tactttaaat ccggctgtta tttttggtta tatcttaaag      9720
     tctccttttg gtggtgatgg atggattgca agtgttgata acatggaaga tgtaattgga      9780
     ggtcatattt ggattggtac aattttaatt cttggaggag tttggcatat tttaactaag      9840
     ccttttgctt gggcacgacg tgcttttgtg tggtcaggtg aagcttattt atcatatagt      9900
     cttggagctg tttcattgat ggcatttata gctgttccta tggtatggtt taacacgaca      9960
     gtttatccta gtgaatttta tggtcctact ggtcctgaag cttcacaatc tcaaactttt     10020
     actttcttag ttcgtgatca acgtttaggt gcaaatatcg cttcagcgca aggcccaact     10080
     ggtttaggta aatatcttat gagatctcct actggagaga ttatttttgg tggtgaaact     10140
     atgcgttttt gggatttccg tggtccatgg ttagaacctt tacgtggtcc taatggttta     10200
     gatttgaata aactaagaaa tgatattcaa ccttggcaag aacgtcgtgc tgctgaatat     10260
     atgacacatg ctcctttggg ttctttaaac tcagtaggtg gtgttgcaac tgaaattaat     10320
     gctgttaact ttgttaaccc tcgtagttgg ttatctactt ctcatttcgt tttggctttc     10380
     tttttcttcg ttggtcattt atggcatgct ggacgtgctc gtgcagctgc tgctggattt     10440
     gaaaaaggta ttgaccgtga aaacgaagct gtactttcta tgcgtccttt agattaaata     10500
     gtttaaatgc tatttaattt tttctttaat aatttatatt aagttaatat taacttatat     10560
     attgtgcctt cgtggtggaa tggtagacac tcatgactta aaatcatgtg ctttacagcg     10620
     taccggttca actccggtcg aaggtatttt tttttttatt ttttctcttt tttataaaat     10680
     ataggttaac aggtttatgc ctgcgaactt aaattttata tttacttatc atgacagcaa     10740
     ctttagaaaa acgcgaaaat actagccttt ggtctcgttt ttgttcttgg attacttcaa     10800
     ctgaaaaccg tttatatatc ggttggtttg gtgttttaat gattcctact ttacttacag     10860
     ctacttcagt ttttatcatt gcttttatcg ctgctccgcc agttgatatc gatggtattc     10920
     gtgagccagt ttctggttct ctaatttatg gtaataacat cataactggt gctattatcc     10980
     ctacatctaa tgctattggt cttcatttct acccaatttg ggaagctgca agtgttgatg     11040
     aatggcttta caatggtgga ccgtaccaat tgatcgtttg tcacttcttc attggtattt     11100
     gttcttatat gggtagagaa tgggaacttt ctttccgttt aggtatgcgt ccatggatcg     11160
     ctgtagctta ctcagctcct gtagctgcag cttctgctgt attcatcgtt tatcctttag     11220
     gtcaaggttc attctctgat ggtatgcctt taggtatttc aggtacattt aactttatga     11280
     tcgttttcca agctgaacat aacattttaa tgcacccatt ccatatgctt ggtgttgctg     11340
     gtgtttttgg tggttcacta ttctctgcta tgcatggttc tttagtaact tctagtttaa     11400
     ttcgtgaaac tactgagaat gaatcagcaa atgctggtta caagtttggt caagaagaag     11460
     aaacttacaa catcgtagct gctcatggtt actttggtcg tttaattttc caatatgcat     11520
     cattcaacaa ctcacgttca ctacatttct ttttagctat ttggccagtt atgggtattt     11580
     ggtttacagc tctaggtatt tcaactatgg ctttcaacct taatggtttt aactttaacc     11640
     aatctgtagt tgattctcaa ggtcgtgtaa ttaacacttg ggctgatatt attaacagag     11700
     ctaacttagg tatggaagtt atgcacgagc gtaatgctca caacttccca ttagacttag     11760
     cttaataata gctactttaa tcgggtaata aattttctcg tttattttat taaacgagat     11820
     tttaattgga tttataaata ttttttagaa ttttcaaagt ttatattaaa tctaatttaa     11880
     tacaattata atatttaaag gttatatgaa aaagtttttg cttaaatttc tttggttgga     11940
     gagaagcata ggagtttcct tagatcaagt gataggtgat agaagtacgc cacttacaga     12000
     atattttttt tggccgcaaa aagatgcttg ggaagaaata aagaattttt tggagtcaaa     12060
     accttggatt tcacagactg aagctatttc attactgaat caaataactg aggttataaa     12120
     ttattggcaa gagaaagatg gtttaagtaa aaatgatatt tgtaaaatta aagaaaaatt     12180
     tataaattgc gtatttatag gctataatta gaattcgtca tagataggat tcgaacctac     12240
     acaaaacaac ttagaaggtt gttgcccgtc cattaggcga ccatgacaat tggtatttta     12300
     aaaaactcac ttattattaa ttaatcaata ataaatgagt tttacttaga aagttctttt     12360
     cctaatttaa gtgcgaaaaa tgctggtatt aatgctgtaa gtaaagcaat aagtatttgg     12420
     cttgtagtaa ttcccatatt ttgtaagata ttttagcttt atttatgagt ttataacttt     12480
     gattatgcta attaatttta gtttatagat ttccttgacg tacaaataaa agtaagacga     12540
     tcaaaggtcc tgctattgta atgataagta aagatcctag ttgtactatt aattttattg     12600
     ataaatgttt aattatcatt tttttcaaaa taagataatt cactatgtta taaatatttt     12660
     agttgattaa ttaattttgt tttttagaat tcctacctgt attcattttt atataatgtt     12720
     agataatata ttatttttat ttagcgaaaa tttgttggat tctttaacgg aattttaccg     12780
     cagcttgcca tacaaatgct aataacaaga aaagtaatgg gattattggt aatatttaaa     12840
     ctccatttgt gtgttttata tttctaataa gaagattcat tatgttctga atttttacta     12900
     tttaagtaat ttattttaat tgtttttaga tctcatcgtc aataatagga tcaaaaggag     12960
     cgtatgcttc tggtagaaga gcaaagtaat tattatttct taaattgatt aagatcattt     13020
     tattctattt aattttaata cgtttaatta ttagttttgt atttttttgt tctttaatgt     13080
     ttatatcagg ttaaacctca tatctaataa gtttccaatg tttagaaaag acattttagt     13140
     ttctccgaat acttaagttt ggttttacta ttttggctct atcattataa tttatatttt     13200
     atatatgtta ctatttgtat aataatcata tctattttgc ctttttagct cagaggtaga     13260
     gcattgtatt tgtaatgcga tggtcgtcgg ttcgattccg acagaaggct gaatgcagat     13320
     gtagctcagt ggtagagcgc aaccttgcca aggttgatgc catgggttcg agtcccatta     13380
     tctgctaatt gtgttgtttg attttatagc ggagtagagc agtcaggtag cttactgggc     13440
     tcataaccca ggggtcaaag gttcaaatcc tttctccgcc aataattgta aaaagtattt     13500
     ttttggactc tttatgtcag cgtcttttct tccatctatt tttgttccaa tcgttgggtt     13560
     aatatttcct tttgtaactt taggtttatt cttccgttat attgaaaaag agaaaatttc     13620
     ttaggtttta tttaatttta ggcttatttt tgagtcgtgc tggattcgaa ccagcgtaag     13680
     cgtagctaac ggatttacaa tccgtcccca ttatccactc gggcaacaac tcttcccatt     13740
     atccactgaa tcaatgtcag gcttttatta ttataacaca agtttcaaaa atcaatatat     13800
     acgtattgag gactcatttt gatacaagct tttctgtaaa tttttcagac ggcaacgatt     13860
     cttatgatga tattatcaaa gaataatatt ttaacatagt tagatttgtt aactaagatt     13920
     aaaactttta atttctttat ttatggcacg ttatagaggt ccgcgtttgc gaattgtacg     13980
     tcgtattggt aaacttcctg gcttaactcg aaaagtttca aagaaattga atccaccagg     14040
     tcagcatggt tcttcattaa atcgtaaact ttcacaattt aatattcgat taagagagaa     14100
     gcaaaaatta agatatcatt atggagttaa tgagcgtcag ttgttgaatt atattaaaag     14160
     agccagaaaa aagaaaggct catctggacg tcttttgtta actttcttag agatgagact     14220
     tgataatata gtatttaggc taggttttgc tccgacggtt gtcgctgcaa agcaatttgt     14280
     gaatcatggc catattttag taaatggacg acttgttaat atacctagtt ttgcttgtca     14340
     accaaaagat attatccgag ttaaattatc ttctccttct caaaatttag taaaaagagt     14400
     ttttgaatcc tctgatacta agcttttacc tcaacattta agtttaaata aagagagttt     14460
     agaaggtaag gtaaatagtt tggttaatag aaagtctatt tcacttgttg taaatgaact     14520
     tttagttatt gagtattatt cacgtaagtt gtaattcagt tttatttagt taatggagat     14580
     ttttgaattt catatattat atagtttagt attttttagt ttcagtttat aaaagtttat     14640
     agtttttttc ttttatagtt tgaatctttt tagaatttaa tatcataaat gattaaacaa     14700
     aaaaaagtaa gtttgaaaaa tataaaaagg aaagttgcac gaggtatagt tcatattgtg     14760
     tgtttttaat agtttttaaa aagtttttgt ttgatatttt tctttgcaaa tatttatatc     14820
     gaattttagt tttagtttta aaatgctata tgtatgttta ataaaagcta gttttaataa     14880
     tagtgtgaat aaataaataa gttgtttgtt agataatatt ttttgttgta atgaattttc     14940
     tttttataag gttatttaag atagttgttc aataatattc aatagttacg attactgatt     15000
     tgaaaggcga tgttatttct tggtcttcgt ctggttcatg tggtttcaaa ggttcacgaa     15060
     aaggaactcc atttgctgct cagacgtcta ctgagaatgc tattagaaaa gctatagaac     15120
     agggagtcaa gcaggttgaa attaacgtta gtggacctgg atcaggacgt gaaacagcaa     15180
     ttcgttccgt tcagagtctt ggagttggga ttttgttaat aagagatgta acaagaattg     15240
     ctcataatgg ttgcaggcct agtaagaagc gtcgaattta actttatata aataattaag     15300
     ttaaaaattt aattatttat ataatatcat ataaaatgaa caggcgtggt ggaattggta     15360
     gacgcgcggg atttaggttc ccgtatcttt atgatgtgag agttcgagtc tctccgcctg     15420
     taattaagtt tatttatgtt ttattttcat cgggcaagaa gggattcgaa cccctgacac     15480
     cgtagttcgt agccacgtgc tctagtccac tgagctacaa gccctaatta tgctccccag     15540
     gtaggattcg aacctacgac caattagtta acagccaatt gctctaccat tgagctactg     15600
     aggattaaag tttaaaatga ggacaaacgg actcgaaccg ctgacattct gcttgtaagg     15660
     cagacgctct accaactgag ctataccccc tattatttat ttattataaa ttttataacc     15720
     agttcctaca ggaatcaagt tacttaagac aatgttttct tttagtccat aaagccaatc     15780
     tatttttcct tgtatagctg atttacttaa aacacggctt gtttcttgaa aacttgcttc     15840
     agatataaag ctttcatttg ataaagataa tttacttata cctaataaaa taggttcgca     15900
     ttttatttta tttttaaaaa ttttatttgc tttttcgatt ttgttatggt caattatttc     15960
     tcccaccatt aattttgaat cacctttttc cgttattata gatttagaag ttatttgttt     16020
     tattattatt tccatatgtt tatctgcgat ttttactcct tgtgttagat aaactaattg     16080
     aattttgtta attaaatatc tctgaatttt ttctcggctt tttcttactg ctatcatatt     16140
     tgtatatttt ttttctaatt tgtaaaattc tttttttagt ttttcttgag gattgttttt     16200
     ttggcttaat agattagaag ttttcttcat ttctaacaat tcttcaattc ttggtaatcc     16260
     ttgaacaatg tcttctgttt ttctactttt atagtagtca taatataaaa cgtcagtttt     16320
     ctttatcaga gaatcatttt ttatgtttag tcgtgcatta ggtccaatag tatttattct     16380
     tattttttta attgtaattg ttttattttt aatttctatt gtttgactag gatatttgtt     16440
     taagcaatta ctttttattt ttccgtgcgg ttctatataa tttccgattt tgatttcagc     16500
     tttattaatt cttaatatcc tttggtttac atttttgctt gtgaagtatt ttttatcttt     16560
     attgtttact ttattcagta tataatgcgt attatcgatt aaattttcgt gtgtattagt     16620
     tgtcattact ttaaatttaa ttaaattttc taaattagtt attaagctag ttgattctat     16680
     ttccgcgatt tttttttttt gttttgcttg aattgttttc gttgtaataa attttttgag     16740
     tttgtatttt tttagtttta aattataata tattttctga tatgaaataa tgttcccgct     16800
     tattgtccat atttttttgt tttcaatttc gctaggatta aatttaattt tacctgatat     16860
     gtcacttctt atttctttaa tttccatatt ttcttttaat ttttgattaa aaagtttttt     16920
     ccagtcgccg gtttcgccta ttgtttgttt atagaagact tttttatttg gttttgtaaa     16980
     aataagggta tattttggaa caattaattg agatataagt tttttatttt cagttattgt     17040
     aattttctta tcgtttaatg ttagaaatgc tttttccttg aattttgttt caattttttt     17100
     cccccctgag tttgattcat aatttattat gccattatgt ggcgaattta tagtttgtgc     17160
     tacttctcca gcaaatattc cacccgtatg aaatgttcgc attgttaatt gtgtacctgg     17220
     ttcacctatt gattgagcag ctagtattcc tacgctctct ccaagttgag acattcttcc     17280
     gtttccaata ttccagccat aacataactg gcaggttccg gtgtttaatt tgcagtttaa     17340
     agaagatcgt aaatacaatt ttttaatttt cattaagtct ttcgcaatgt atttgcaaat     17400
     atcttgacct tttttatata acgttctatt tgttccttta tctaaaatat cattagctaa     17460
     aactctacct atcatttttt ctatacttgt tgtgtacttt tttttcgttt cactgttgtt     17520
     tataatgagc attccacttt ttgagtggca attgggtcgt tttattattt ggctttgtga     17580
     gacatatatt aagcgtcttg ttaaatatcc tgaattagct gttttaagcg ctgtatccac     17640
     caatcctttt cgtgcaccat agcaggatat gaaatattca gttattttta atccttcttt     17700
     taaattgctt tttattggaa gatttatgat ttctccttgt gaatcagaca taagtcctct     17760
     cattcctatt aattgtttta tttgggaaat attacctctt gctcctgaaa aagtcatcat     17820
     atatactgga tttaacaaat cggtttgtct taaatttttg actgtttctt cttttaataa     17880
     ttcatttgtt atactccacg attctattat tttttgtgtt ctttcaacta tatttatttt     17940
     tcctttttct agtttattta aattttctgt tagttctttt tccgtattat tgaataattt     18000
     ttctttcgat gggggaattt ttaaatcttc tagtcctaat gatattccgg cattagttgc     18060
     gtgtttaaaa ccattgtact ttagtttgtc tagtaattta gttgttcgta ttggtccata     18120
     gttgtaagta aaccattcaa ttaattttcg aatttctgtt ttatcaaata ttttgttaca     18180
     agtgagaatt ttttttttca tttttgtttt aaaagttaaa taaagtattg tttatataaa     18240
     caatactttt aatatcagta ttttgaattt tttttatagt aattcagtaa ttattttatt     18300
     aaaaataagc cttcctacag tagttcgctt aagatatttc tgttttcttt tcatcctaaa     18360
     cagtttgtat ataattttgt atgtggttag ttattttata gttaattttg tattacttgt     18420
     ctttaaatct aacgataaat cttaggttct ttaatctttt gttttttttc ttcaatttaa     18480
     gtcttttgat tttcgaatta tgaacttcgt tgaggatcca tatataatta tgaataaata     18540
     tttgatttga tttatattca attattattt tttctgggtt gttataatat ttttgcaaat     18600
     cgaaaaaatc attcttatat tccatatatg aaaataattt tcaattggtt ttaaaagttt     18660
     tatcttgtta aaatgagctt taattgtaag tctcagtata ttttgtaata aataatataa     18720
     agacgtattt tcaattgtta gaaaataaca ccctaaaatc atatcttgac ttggtactat     18780
     atttggttgt cctgttgcag gagaattgca attgtttgat gaaatcatca aaactctggc     18840
     ttcggtttgg gcttttaatg ataatggaat gtgtatcccc atttgatcac catcaaagtc     18900
     ggcattaaat gcagagcaga ctaacggatg tagttgaatt gctttgccgt ttattaaaat     18960
     aggttcaaaa gattggatac ctaatctatg taaagttggt gcgcggttta acaaaattgt     19020
     atggttttct ttgaattttt gttcgagaag attattaata ctagactttt cactttaatg     19080
     tttttgtaat ttaaatttgc ttacaatttt cttaagtttt tatagatcat actgttttgc     19140
     ttagtttttc tagtatccta agagatattt cactttttaa gtttaagata tttttaccat     19200
     cacgaatagt ttttattatt ttaagttcaa ttaatttttt tataataaac ggttgaaata     19260
     gttctaatgt ttagaattaa ctatagattt tcgctggaaa cttttagtat atatttattg     19320
     tggtgaattt taataagttt cttttgttct tttttgacta taaattaatt aagagtattt     19380
     ttaatctcat ctatttcttt aggtagacca cattgattta ttttaagttt aggttcaact     19440
     acgattacag aacgtcctga aaaatcgact gttttaccta ataagttctc tctaaatctt     19500
     cctctctttc cttgaattat tttggatagt gattttaaac ttttttgaaa aaggttaaaa     19560
     tttccttaaa tttttatata agatagtttt cagttaaaat tgtattatat aactaatatt     19620
     tagaattctt tgtttttaac tttcacacat ttattttact tatatttttg tttgtatcat     19680
     tatttattaa attatcaaca ttctcttgta atatgagttt ctcattattt aaaaaagttt     19740
     ctgggacgga catctttctc agcttattta ttttattgtt actatcaatt acttttgcat     19800
     aaagaaagtt taaatcggta gtaattattg tattatcttg taatttaacg attggtcgtg     19860
     tatttggggg taaaaccggt aaatatttaa ttgtcatcca ttcgggtgaa gattttgttt     19920
     ggaggaaata attaagaatt tttattctgt ttttataaat ttttcttttt ttctcgatta     19980
     aatcttgctc tacttcgttt aatgtaattt tagttcttag tttagttagt tcttgttcta     20040
     gtaagttttt ataataggtt tttatttttc cttactaatt cttaaattta attctttatt     20100
     taataaaata atttaattct ttatttttca agcagcatta ctaagtctct caatattttt     20160
     aataaggttt aatgttctct tttgaatacc ttgcctgatt tttgaatcac aaggcattat     20220
     ttttgtaaac acgtttcctt tcgttttata atatgatttt tgttggtaga aattttttaa     20280
     attattttta cctttattgc gaaattttat ttaaaatatt ataaataata tttatattat     20340
     taagttgtta ctaattttat tagacttgcg ttggaattat cttttaaaag atgtttaaat     20400
     tgagcgtata tgttagtttc aatattcaat ttttcccgtc tttacttaat tcaaggaatc     20460
     ggttgtaaat ctggttcgct ttttcgccta tctttttaac gtttggaata gatatatctt     20520
     ctttctttaa tgctaatttt gatttttact tatatcatta agttttttga tattttaaaa     20580
     attattagta agtttatacg ggcttaattt ttttatcata cgtgttttct atttttatac     20640
     gtttcaataa tatagatata gcttcaccac ccgtgatcca ttcttctttt tgagctctcc     20700
     taaacaataa ataagattta ttataagcta tgttatttgt ttcttttata gatttattta     20760
     tcattatact aaatacagtc ttttgtttta attctttttt aacagaagca aattatttaa     20820
     gtaatagtca ttatttatta tattgaatat atagagtgtt attctcattt gagatataac     20880
     ttggtatatt ttttaaatac caaatgtgca ctatatttgt ggccaaattt atagtatggt     20940
     tgacaatgtt tcctctgaat atttatgaac ttttgtttaa attgtgcttt atttattttt     21000
     atagttttct tttaatagtt ttttattctc tttaacctag tctgtaattt cttaagtttg     21060
     attcatttat ttcaacatta catcttgggc aaatgctaat gtttttcttt tcttttattt     21120
     tacgctggac ttttttataa cgtttacaaa agcactccca gtttatagtt ggtccgaaaa     21180
     ttctttcaca aaatagacct tccataatag gcttaaaagt gtcatgattt aaagtgtcta     21240
     ttgatctatt ttattttaat ttactttttt agttattttc aattcagaat aagcgtaaaa     21300
     ggttttgtat ttggtttttc gcttagtttt attgaaatag ttattgagtc atataagtct     21360
     ttttttctat aaaaaattgt ttgtatagtt aaaattagtt tagtcatttt atatatgtat     21420
     atgtttttat tcatatagac ttttttactt ctcctattaa tttgccattt ggtagtgacc     21480
     tttcggtcca ttttattata ttttttggag atgctagatt tattttaata tattgtttca     21540
     tatttttaaa ttttaattag taggaattaa ttttccttat taatatctat ttttttgctt     21600
     ttttattttt ctttatttga aaaagttctc cgagttttca gaatatatgt ttattcttaa     21660
     acataagcat tgtaattcaa ggataagtgt ttttaaagat tctggtatag aaggtttagg     21720
     tatttctgtt cctttcatta ttgctatcaa tgctttcgat ctgtttgtca aatcatctga     21780
     ttttatagtt aaaagttctt gaagaatata agctgatcca aatccttcta aagcccaaac     21840
     ttccatttct ccaaatcttt gtcctccttt ttttgcttta cctcttattg gttgttttaa     21900
     tataagtgag tatggtccag ttaatcttgc atttatttta tcttctacta gatgcattaa     21960
     ttttaacata taagcataac caactgtaac aggttgggta aacacttctc ctgtcattcc     22020
     atttaatatt ttcattttcc ccggaaaatt tgcggaaaag agccatttct tttttgtttt     22080
     tttccgagct tcatttaatt tattgtatac tattttagtt gatatattct ccttctcgct     22140
     ttcgttaaaa ggaagtattc tgtatttctc gtttaggttt tttgaagcta gtccgagtag     22200
     gcattctaaa atttgaccaa cgttcattct tgatggtatt cctaaaggat ttaatagcat     22260
     atcaatgggt gttccgtctt gaagataagg catatcttct aaaggtaata tccttgatac     22320
     aattccttta tttccatgtc ggcctgcgat tttgtcacct atttgtattt ttcttttctc     22380
     atttgtatat attataatag aatataggtt tttccttttt gttatggaag tttttgttac     22440
     tgttcctttt atccctttag ggagttttaa tgatatatct tttatgatat tcctttgaaa     22500
     aatggtagtt aataatcttg aatttatact tttattaggt aagtttctta tttttcctac     22560
     aagtattgct tcattactaa ttacagctcc aacttttaca attccattct tttttaaatt     22620
     tattaaattt tttaatcgta tatttggtat taatattgta agtttttctt cgtttatttc     22680
     attttttatt aagtaggtct tgtatttttt tgtgtgtatt gatgtaaata aattttctgt     22740
     tcttaatcgt tcacttatta caatagcatc ttcgaagtta taacctttcc atgtcatata     22800
     tcctattaga atatttttac ctaagctaag ttcacctttt agagtcccat ttccttcagc     22860
     taatatttgt ccttttttaa tccactcttt ttttttaatt gaagctattt gtttaatttg     22920
     ggtgttttga tttgattttc gttcttttcc taataaatat ttcgtttttt taaaatattt     22980
     aaatattttt ttgtctataa tattattctt gattttatta actaatgatt tttttacgat     23040
     ctgcaaatta cttttcttta atttagtttt catttgaaat attaatattt ttctgttact     23100
     tgaatgcata acttggccac tttttctcgc aacaatagtt agctggctgt catttgctat     23160
     tcgtgtttca gttccggtac ctacaatagg tacttctttc ttaataagtg gcattgcttg     23220
     tcgttgcatg ttagagccca ttaatgctct attagcatcg tcatgttcta gaaatgggat     23280
     taatcctgtt ccaattgaaa ttatttgatt tggtgataaa cttacaaagt taattttaga     23340
     cgactttgtt attaaaaatt cattatttct tatacttgct accatacagt tctctagttg     23400
     tttaaattta tttgttgcaa aattatattt actttcttgt tctgaagata tataaaaaat     23460
     accgaacggt ttatatattt ttttgtttat tacttttagt aagttgatat tattaatctc     23520
     ttagataatt cctggaaaat acaataatac aaaatttatc tcttggtgaa atttttaact     23580
     ttttaagttt tttattatgt aaatcaattg taataaggag tttcaataaa tccgtattca     23640
     tttattctag catctttaga aagtgatagt attaaacctg catttttgcc gtctgttgtt     23700
     tcaataggac atattttacc atattgactt ggatgtatct cgcgcacatt taaattagcc     23760
     ttttttttgt cgattgcccc aataccaaaa gaacttactt ttcttttttg agttatttct     23820
     gctagaggat ttgtttcttc cattaattgt gacaattggt ttgttgtaaa aaatttcttc     23880
     attatgtttg ttaaaacatg atgatttatt atttcagtta tttttatttg ctctttacca     23940
     tttgcaaagt cttcttcact tttttccaat ttttccttaa tgccttttac tatatcattt     24000
     atcacagttt tgacttggtt ttggagtaat tcacctgatt gacgtatacg tttattcttc     24060
     aaattatcta tatcgtcact atgtccaatc ccttttttta gctttattaa gtattttata     24120
     caatatagta tgtcctcagg atttaacgtt ctagattgtt tccagtaatc ttttttgtaa     24180
     attttgttat taatctttga gcgaccattc tcgcctaagt catatcgagt tccatccata     24240
     aatttctttc ctactgcgct tttaacttct attagattag tgtagccatc tttcgttaat     24300
     tcatttgaaa taaaattact tttctctgca ttgtaaattc tttctttttt atttaaattt     24360
     tcgataactt tcaattcatt taaactgtaa attattttct ttttagtaaa tcctattgac     24420
     tctaataagg taagtagagg tattttcttt tgtttgtcta tttttgcata tatctcatct     24480
     tttttgtcta tctttattgt gatccaacta ccttgatttg gaattattgt tgctgtagca     24540
     ctatcctcgt ttttgttttt tttgaaatat attcctgggc ttcgaattat ttgatttact     24600
     attattcttg tatttccatt tattatgaaa tttccttttt ctgtcattaa tggaatctct     24660
     cctattaata ggtatttatt ttttattatt gttttttctt tatattttat ttcaagcggc     24720
     atatatactg gtactgtata tgtcttactt ttcttaatgc attgttgtat agaatatcgg     24780
     ggttttttat attttaattt ataagtatcc agcttaactt caaaattata atggtttatt     24840
     aagttaattt tagttaattc attttttatg cctttttcca aaaatgtttg gtaatttact     24900
     ctttgtgtta ataagttgat ttatctcttt aacatcttta aatggattct tcattaaatt     24960
     tcgtatttga gtctagcttc atttattaga tgaaaagtat attctcgttt ctagaaagtc     25020
     tgttgttata ttgtattttg atttagtcat ttttctccag gtttaaacta ttattttgtt     25080
     actcaagcaa tgtgtagtat atcttttttt aaacaaccat gttatcttaa atattataat     25140
     agttcttgtt ggtggatgtc gccaagtggt aaggcaaagg actgtgactc ctttattcgc     25200
     gggttcgatt cccgtcgttc acccatagta aaataaggct caatagctca gtggtagagc     25260
     aggggattca taagcccttg gtcacaggtt caaatcccgt ttgagccaaa cgcataatac     25320
     gcttttagtt cagttggtag aacgtaggtc tccaaaacct aatgccgtag gttcgagtcc     25380
     tacagagcgt gaatttagat tagtattata atacaagtat gtatgtttgc ccccatcgtc     25440
     tagaggccaa ggacatttcc ctttcacgga gacaacgggg attcgaattc ccctgggggt     25500
     aatatgatag tataggatgc gggcatagct cagttggtag agcgtggtcc ttccaagtcc     25560
     aatgtcgcgt gttcgaatca cgttgcccgc tttattagtt tgtttctttc ttatttttaa     25620
     agaaagttaa tttttatttt atttattaat acgatgggat taccttggtt tcgtggttag     25680
     atttatttat caaagtatgt tttaaaattt tttatttatt tcaaaagtag tggttttatc     25740
     tttttattgt ttgttggaaa ttatttactt atctttttta catacagttg ttttaaatga     25800
     tccgggacgt ttaattgccg tacatttaat gcatactgca ttagtgtctg gttgggcggg     25860
     ttcaatggct ttatatgagt taactgtttt tgatccttct gatcttgttt taaatcctat     25920
     gtggcgtcaa ggaatgtttg tgcttccttt tatgacacgt ttaggtgtaa ctaagtcttg     25980
     gggtgcttgg agtatgacag gtgaaagttc tgcaaatcct ggtatttgga gttatgaagg     26040
     tgttgcggca gctcatatag ttttgtcagg tttactattt ttagctgcaa tttggcattg     26100
     ggtgtactgg gatttacagt tatttcgtga tccacgtaca ggtgatcctg ctttagattt     26160
     acctaaaatt ttcggtattc atttatttct atctggatta ctttgttttt cttttggagc     26220
     ttttcatgta acaggtttgt ttggtcctgg tatttgggtt tcagatccat atggtataac     26280
     aggtagtatt cagtcggttg ttccttcatg gggtgctgaa ggttttgatc cttataatgt     26340
     aggcggaatt gcgtctcatc atatagctgc tggtatactt ggtattattg caggtttatt     26400
     ccaccttaca gttagacctc ctcaaagact ttataaagtt ttacgtatgg gaaacattga     26460
     aacagtctta tctagtagta tcgctgctgt tttctggtca gcttttgtag tttctggtac     26520
     aatgtggtat ggttctgctg caactccaat tgaattattt ggtcctactc gttatcagtg     26580
     ggataaagga ttcttccaag aagagataca aagaagagtt caaactagtt taaatagtgg     26640
     ttcatcttta tctgaatctt ggagcaaaat tccagagaaa ttggcttttt atgattatat     26700
     tggtaataat ccagcgaaag gcggtttatt ccgttcagga gctatgaata atggtgatgg     26760
     tattgctatt ggttggttag ggcattctat atttacagat aaggaaggaa atgaattatt     26820
     tgttagacgt atgccgactt tctttgaaac ttttcctgta ttgttaattg ataaagatgg     26880
     tattgtacgt gcggatattc ctttccgtcg tgcagaatca aaatatagta ttgagcaagt     26940
     tggtgtttca gttggcttct ttggaggtga attagatgga ttaagtttca atgatcctac     27000
     tactgttaag aaatatgctc gtcgttctca acttggagaa atttttgaat ttgatcgtgc     27060
     gactttagaa tctgatggtg ttttcagaag tagtcctcgt ggatggttca cttttgggca     27120
     tctttctttt gctttactat ttttctttgg gcatatttgg catggtgcta gaacaatttt     27180
     cagagacgtt ttcgctggtg ttgaccctga tttagaagag caaatcgaat ttggtgcttt     27240
     ccaaaaatta ggtgatgtaa ctacaagaaa acaattagtt taattattta ctataattta     27300
     gtgattattt actattaaac gtgcaaagtt attatttttc tttattctta tggaagcgtt     27360
     agtttataca ttttgtgtga cacgaagtcg tatattgagt ttaatattct aaacttagaa     27420
     tatttactat ttctattgta ttttataaac atcttagttt aggggttaaa atttaaatgt     27480
     tagttttttc gcttagttaa ttactgaatt attttgggtc ataaaactcg ttgaaatgac     27540
     tgaatttttt tactaaacct ctgagcttaa ttatatttta tatgcctttt ttatacgaaa     27600
     cgtttaacga ggtttgtttt atatcttgca taagatttaa attatattaa taacatttta     27660
     gtgttaacgt tttgttgttt gagctttatg caatagtatt gcacgtatag ttctttgaga     27720
     agtttttcct tactcgacta ttagttggaa ctttaggtat tattttcttt gctattttct     27780
     ttcgtgaacc tccacgtatt gtaaaagtgt gtgaatagtt ttcattggat ggtaaagttt     27840
     agatttaaat aactaaatca ttaaatttta gatgatcaat tttaaatttg ataaaataag     27900
     agtattttgt tacctgtttt gttaattatt acgttattga aatactctta atattttata     27960
     tttttattaa aaaagagtga atttttcatt tttcaggttt ttctatttat catatatata     28020
     ttcatcttta tttacagtct tttctgtttt gaaaacattt acaagattac tatttattta     28080
     aattattttt aataatttgt aattagggga aattagtgtt ttagaagttt ttaaaaatta     28140
     attggcctga cttttctatt tgggatttat gtgttatgtt tattttcgag agtcagaaag     28200
     ctgtatgtat tagattttgt gcatttacag tttcgagaac ggttatttcc gatttatcta     28260
     gtataaatat ttagtttttc ttttttggtt acattttaaa gaattatata ttaattttta     28320
     ttaggttaag attaactaac ctaataaaaa ttaatataaa caaagtataa tatttaaaat     28380
     aactactact taaaaattaa gtactaagta ttagttattt taaatctagt attacagaag     28440
     aattatatat ttctaaaatt attactaaga aaatagcaaa taatgccata aatattccca     28500
     ttacaaccgt agttccccat ccaggtgcaa cttttccata ttcagaattt aggggtttta     28560
     gtattgttcc tagtggagtc actttccctt ttgaatttga tgttttgttt tttgaaatag     28620
     tcgtcatact aatagtgttt attttattgt tttactttct ttctttaata ttgattgttt     28680
     aaacttaatc ttcgtgttct tcaaaagggt cacgtaattt gttagaattt ggtccaaatc     28740
     caacatatac ggagtatatt gtcatactta ttaacataca tccaataaat attgtggaga     28800
     aaaatgatat tatttccata gtttaaaatt aaagattact ttaataacca ttataactta     28860
     ggttgtactt ttattgttat aattaattta ctattagttt ttatagatag tatttacttt     28920
     gttttagagt aattttgatg taatttgatt tatataaata ttattatttt ataagtatga     28980
     atataatatt tagcaattat tctctaacta ctttttgatt tagttaaaag ttattatttt     29040
     gtatttcttt gtttttagaa aatgtatttg tttcaatttt cctttttata atttttattt     29100
     tttatgagta agatttatga ttggttgtgc gtttcgctct ttttttgatt tatgggtagt     29160
     tcacttaatc ccatcagtat ttgtaactta gagattttaa gcattattta gttatgttaa     29220
     taacttatat ctttcgttta agtggttatt tatgttttgt aaattccttg cttgatatta     29280
     ccataacatt ttttatgtta gttaaaaata ttaattagta tattttaaca tttgttgata     29340
     gcattggtag tgagaggaga cctttttaag ctttgttcaa tgtgtgattt cagtttttaa     29400
     atttttgttt ttataagctt ataagatttt aaaacaatta aattttctta ttgtattttt     29460
     ttaaaaataa aagtttattt tccattttaa aagacgaaga tttgaatatt cttttccttt     29520
     gtgagaattt taagggatgt atttgcgttg aaaattttca acgaatatag atatagaaag     29580
     ttataataat ttttatttaa gtaacttttt ggagcattat gacaataaat tgtcaagtgg     29640
     tgttttagaa gggagtttcc ttaccttaac cgaagaacgt ttagaaattc aatcgattgc     29700
     agatgatatt tcaagtaaat atgttccacc acatgtaaat atattttatt gtttgggagg     29760
     tatcactttt acttgtttta taatacaagt agctacaggt ttcgctatga ctttttatta     29820
     tcgtccaact gttacagaag cttttctttc tgtgcagtat attatgaatg atgttaactt     29880
     tggttggtta attcgttcta ttcatcgatg gtctgcaagt atgatggtgt taatgatgat     29940
     acttcatgtt tgtagagttt atttaactgg tggatttaaa aaacctcgtg agttaacttg     30000
     ggttactggg gttatacttg ctacattaac ggtttcgttt ggtgttactg gttattcatt     30060
     accgtgggat caagtgggtt attgggcagt gaaaattgtt actggagtac ctgatgctat     30120
     accattggtg ggatctttta ttgttgaatt attaagagga agtgttagtg ttggtcagtc     30180
     aactttaacg cgtttttata gtcttcatac ttttgtatta ccgttgctta cagctacgtt     30240
     tatgctagcg catttcctta tgattcgtaa acaaggtatt tcgggtcctt tataaattga     30300
     gagatttata caatttagtt taggtttaaa tgattattta aattttgatt tggtaaattt     30360
     atatttttga ttatttattt tttatgaaat caactgctaa tttaaataca ggtactattt     30420
     tacagataat tggacctgtt atggatattt cttttccgcc aggaaaaatg ccaagtattt     30480
     ataattcctt aattattgag tgtaaaaatg aagtgggtga taaattacga gttgtttgtg     30540
     aagttcaaca gcttttaggt gataatgttg ttcgtgctat tgctatgagt gctacagatg     30600
     gtttacaacg tggtgttaaa gttgttgata caggttctgc tttaaatgtt cctgttggcg     30660
     caactacgct tggtcgaata tttaatgttt tgggtgagcc tgttgatcaa atgggtgcag     30720
     ttgactatag taaaactttg cctatacatc gttctgcacc ttcttttatt gatttggata     30780
     ctcaactttc aatttttgaa acaggtatta aagttgtaga tttacttgct ccatatcgtc     30840
     gtggtggtaa aattggtctt tttggcggag ctggaggttt aacatagttt aataaatata     30900
     aaacattata ctttcgtttg ttggaaatgg ttactgtttt ttcttatctg aaattttacc     30960
     ttttcgcaat agaaaatatt tgtttaagtt tgcttaacag agtttttgta aggttttctt     31020
     cacaatttta tcttattaag ttttataagc ttacataata tttcatttta ttttttgtag     31080
     ttatgattta gcagtttaat acttgcttaa tgatatatat taaatttatt tagcttttag     31140
     ttttatggtt ttctaatagt tgagccgtat gtggttgaat cacatttaca gttctttaag     31200
     ggaattacgg ttagtacatt ctacttagtt tggtaagact gttcttatta tggagctaat     31260
     taataatatt gctaaagctc atggtggagt ttcggttttt ggtggtgtag gtgaacgtac     31320
     acgtgagggg aacgatttgt atcaggaaat gaaagaatct ggtgttatta attcttcaaa     31380
     tcttaaggaa tctaaagttg ctttagttta tggtcaaatg aatgaacctc caggagcaag     31440
     aatgcgtgtt ggattaacag ctcttactat ggctgagtac tttagagatg tcaataatca     31500
     agatgtactt ctatttattg ataatatttt ccgatttgta caagcaggtt ccgaagtttc     31560
     ggcattactt ggacgtatgc cttcagccgt tggttatcag cctacattag ctactgaaat     31620
     gggaggatta caagaacgta ttacatctac gaaagatggt tctatcacat caattcaagc     31680
     tgtgtatgtt cctgctgatg acttaactga tccagctcct gcaacaactt ttgctcattt     31740
     agatgcaact acagttttat ctagaaatct tgcagctaaa ggtatttacc ctgctgttga     31800
     tcctttagat tctacttcaa caatgttaca accttggatt gtaggggatg accattataa     31860
     tactgctcag gctgttaaaa agactttgca acgttataaa gagcttcaag atattattgc     31920
     tattttaggt ctagatgagt tgtctgaaga agacagactt gttgtttctc gtgctagaaa     31980
     agttgaaaga ttcttgtctc aacctttctt tgttgcagaa gtttttactg gttcacctgg     32040
     taaatatgtt actttagctg aaactataga aggatttaaa ttaattttag ctggtgaatt     32100
     agatgattta cctgaacagg cattttattt agttggtact atggaagaag ctattgctaa     32160
     agcggctact ttggcttaag ggtttatttt ttatcgtagt ttggtcgcga ttttttcttt     32220
     ttttttatga gtatagaagt atcaattagt aggtcacgta agttatgttt taatttgtta     32280
     attaatatag tataatttta atggaattag aaaaattttt ctacagttca attttttagt     32340
     attatatttg aaaagcttat atcttttatt cttaactttg tttaaaatat taaactatta     32400
     actacttgga ataattgact tgttgtttta tttgtatttt tatttaaatt tgagatttgc     32460
     attttctgta ttttgtaata taaaacgtgg atttaaattt atgttttgat gttggctagt     32520
     gattatttaa tttaatgaac ttttccattg agatttatca tttaagctgt atgccaatta     32580
     ttttgcttgt acagtttttt tagcggttta attttgccga cttaattagt tcctgaccgt     32640
     gttttttgga gagataatgc gagtgaaatt attttaccaa ctttgtcagg acaaatgggc     32700
     gttttaaaaa accatatacc attgcttact ggattagata caggtttact gctagttcgt     32760
     acggacaaaa attcgaagtg gattggaatt gttgtagctg gtggatttgc tttggttaat     32820
     aataataagc ttactatttt agttaatgaa gcggaacttg gttcagtgtg ttctatataa     32880
     ttttgactgt ttttggatca atttgttata tgtttgattc aaaattgagt aaagttaagt     32940
     aaatttaatt tttttccttt tcaataaccg cagtatttat tagtacttta atatttaatt     33000
     cgcatatagt ataaaatatt agaataactc gttttgtatc gagaagaaga cataagtatc     33060
     tatttatatt attttatttt taaagctgtt tatggttttt atttatccaa gtccagtttg     33120
     ataacaaatt atttaaagga gtaatttagt ttattaatat taaagttgaa gaagccgaat     33180
     cgactttctt aactgcaaaa tctgctcttg aggatgtaca agaaggaaag aaaaaaattg     33240
     aagttgcatc tcagtttaaa aaagcacgtg caagatatgt ttgattttat aatcttttag     33300
     aaaaattttt atctttgcaa tttttatagt tatgtttagt cgtttttagt tgttaatcat     33360
     atatgaaaaa atattaattt cttacaatat gttaaggaaa tgaaaaatct ttaatgatct     33420
     tttagctgtt taactgttgt aaaatgatgt tatgatttat tttgtatgat tttatttttt     33480
     caaaatacta ctttattgtc gagaagtatt agcagtgaaa ccaccagtta aataatcgtg     33540
     cataatgatt ggtacgccag taacagcagc ataagctgca cgtttataca tttcttctac     33600
     attaccagct gtagcattta agtaatgtcc tttaatttcc cctgtttctg attgtgcttt     33660
     gtagatagct tcagcacaga aaaggaaacg atctctccaa cgcataaaag attgtgagtt     33720
     tatgttttcg tcatccttag tgaaatcaag tttaacactt gattatatat aatataatta     33780
     atttatagac ttatcaaata gattttaatt acataaaata ttagattttg gagacaaaaa     33840
     tgtcacctca aactgaaaca aaaacaggag ctggatttaa agccggagta aaagattatc     33900
     gtcttacata ttacactcct gattatcaag taactgatac tgatatttta gctgctttcc     33960
     gtatgactcc acaaccgggt gttcccgctg aagaatgtgg tgcagctgtt gcagctgaaa     34020
     gttcaacagg tacatggact actgtatgga cagatggttt aacacaatta gataaatata     34080
     aaggtcgttg ttatgttgtg gcacgtatgt tctaaatgaa ttattagtag ataaatattg     34140
     cttgcaagca aaaggtatta ttcctttgtt cccatttcta aatcagtata tgatgaacct     34200
     ctaactgtaa aacattagat aaaagcgata taatatagat caaattttat atagtttcgc     34260
     aaggggaaaa tttagttcgt catattttca gactctttat tggggatgat tgttaattat     34320
     taaacaatta acaatcatct tacatactag gattaggtat cgtaattcat aattttccag     34380
     taattaattt ggagtttttg cgtatgaaca actaattatt tattcatata gaatagtgtg     34440
     taattatctc ggttatcttg ttgtattgtt atttaacaaa ataaaaataa tacttttaag     34500
     tgagatgtgt aagatctcta attgcaataa attattaata taaataagag ttgatattaa     34560
     ttttgcaaag gaaaagttgt gggaaagcat aattatacaa cacaaaaata gttagcttca     34620
     atttgagccg gatgcatagt aataagcaag tcctgatctt tgggaaatat aataattttt     34680
     actatatatt tacccggtat ttagagccag tagtaggcga aagtaatcaa tatattgctt     34740
     atgtagctta tccaattgac ttatttgaag aaggttctgt tacaaactta cttacttcaa     34800
     ttgtaggtaa cgtatttggt tttaaagctc ttcgttcact tcgtttagaa gatttacgta     34860
     ttccagcagc ttacgttaaa actttctggg gtccacctca tggtattcaa gcagaaagag     34920
     atagattaaa taagtacggt cgtcctttgt taggttgtac tattaaacca aaattaggtc     34980
     tttctgctaa gaattatggt cgtgcagttt atgaatgtct tcgtggtgga cttgatttca     35040
     ctaaggatga cgaaaacgta aactcacaat cttttatgcg ttggagagat cgtttccttt     35100
     tctgtgctga agctatctat aaagcacaat cagaaacagg ggaaattaaa ggacattact     35160
     taaatgctac agctggtaat gtagaagaaa tgtataaacg tgcagcttat gctgctgtta     35220
     ctggcgtgcc aatcattatg cacgattatt taactggtgg tttcactgca aatacttctc     35280
     tatcaatgta ttgtcgtgat aatggattat tacttcatat tcaccgtgca atgcatgctg     35340
     taattgatcg tcaaagaaat catggtattc atttccgtgt tttagctaaa actcttcgta     35400
     tgtctggtgg tgatcactta catagtggta cagttgttgg taaactagaa ggtgaacgtg     35460
     aagttacttt aggtttcgtt gacttaatgc gtgacccata tgtagaaaaa gatcgttctc     35520
     gtggtattta ctttacacaa gattggtgcg gtatgggtgg tactatgcca gttgcatctg     35580
     gtggtattca cgtatggcat atgcctgcgt taactgaaat ttttggtgat gacgcttgtc     35640
     ttcaatttgg tggtggtaca ctaggacatc cttggggtaa cgctccaggt gctgtagcaa     35700
     accgtgttgc ttctgaagca tgtgttcaag cgagaaatga aggtcgtgac ctttctcgtg     35760
     aaggtggtga tgtaattcgt gaagcttgta aatggagtcc tgaacttgca gctgcttgtg     35820
     aagtttggaa agaaatcaaa tttgaatttg aaactattga taaattataa tattttcaaa     35880
     tttaataagt aagtttttat gaaaatttaa tttaagtgta tcttttctat aattaagcaa     35940
     agaatatttg aaatgttgtt atttaaacaa agtaaaataa taaaggacta agattaaagt     36000
     gtcaatttat tacaataagt agtatggctg ttcctaagaa aaaaatgtct aagtctcgca     36060
     gagacgcacg tcaaagcaat tggaagaaaa aagtattaaa aaaagtgtta gttgctatgt     36120
     cgattggtaa ggcattttta gaaaataaaa cttcaaacaa cttcattttc gattaaataa     36180
     ttttaaaaaa gtatttattg actaataata ataaactgcc gtgataatta ttttataaat     36240
     aaaataatta tgtctcattc tgtaaaaata tataatacat gtattggttg tttgtggatc     36300
     gtattaataa ttttttatta attatctaaa tttcttaaac ttaagtatat taaacataat     36360
     agaaacgctt attcaaggcc attactctta attaaagaaa tactatatac atatttcttt     36420
     cttagattta taaattatta acctttaaaa gtttttggag aaaaattatt agcgataatt     36480
     cgttaaagtt tacgaattga taaagtaata ttttatatat aaacactatg taagcaatat     36540
     gcaatattta agtaaaattg cctgtattgt ttttaaagag agacgttttg tcctactttt     36600
     ttactcaatg cgttcgtgca tgtcctacag atggttaaat cttaatatat acaagtcatc     36660
     aaaaaagctt gcaaagataa aatatttata ttttattaat agccataatt aaatgaaagt     36720
     cttcaatgat ctctatttaa cttaacaaat tagaatgata catatgttca aagtatataa     36780
     taaaaattga aagatttaaa aatggatttg tataaaagat atgatttatc ctaaatattt     36840
     aaacattagc gataaattat ttggatggaa aatatatact aacattaaat taactagtta     36900
     aactttcctt acaatataat aaagcctttt acttgagtag cagtaattta gaccttcaaa     36960
     aaattagata ataactaata aaatatggtc agattcgtca agtactaaaa cttttataaa     37020
     ttttgagccg tatgttattt aaaaacttgt ccggatctta gaggagaaaa taattcttac     37080
     tcacctttta gaaatggtac cttggaatgg ttgtaaagct ggtcaaatcg cgtcttcacc     37140
     tagaacagaa gactgtgtag gatgtaaaag atgcgaatct gcttgtccta cagatttttt     37200
     aagcgtacgt gtatatttag gatcagaaac tacacgtagt atgggtcttg cttattaaat     37260
     ataaacatta ttttgtaaat acttattaga ataagtcttt taaattccta ttctaataaa     37320
     tttctaaact tgtatcaaaa atttttcaaa aaatatataa ataaaaatta aacaaattaa     37380
     attagtggtt aacaatacta aaattaatta atttaattat acaataataa aatggaatca     37440
     caaagaagtg taggaagaag ttgactaatc ataaacgtaa aagttaaata ataggcagaa     37500
     cttgattcat attatcgaga taaaacattt ctaacttgat ttattaaaag aaagatcaat     37560
     ttaaaaagaa aatgtgctac ggtattaatt aaactcttaa cgggcacagg aaaaataata     37620
     ataaatggaa aaaatattca tgactatatg caaaataatc ctcggtaaga atacaagact     37680
     tttatttaaa gtaagaaaaa tatatacaaa aaagtagttt taaataacct aaataagttt     37740
     tatctatcat ttcttagaaa tacattaact aaatatatga taaaaactat ccgtgagaat     37800
     atccttaaat ttgtaatcta atttttaatt ctacgacaaa tattaaatca aaataaagct     37860
     aacataaata ttatcacttt attaaaacaa aatataaaag atttatgtta aaaagctccg     37920
     ttatcattgt tagaatctga gaaaaactac gatgtaataa taaaatgttt gggaggaggc     37980
     ttaagtggcc aagcggaagc tattgaatga tttataatca aattcataaa tatataactt     38040
     atgatacaaa aatttaaata cttaattaaa actatattct aagtttctaa attaaccata     38100
     acttattact gagttaagaa aacttgccct atcaagagct ttatataaac tagttgaaat     38160
     acctaatcaa caaatcctta aagaaaatgg ttttctaaca agaaattcac tttgcaaaga     38220
     acgaagaagt acgagtgtca acttacttat ataatctatt agtcacatta caacaatact     38280
     aaaaaaactt gaaaataaga aatacaaaat aaccttctaa taaaaataac tatgatcact     38340
     ttaagaatca aaacaaacgt atagtcaaaa atatatttaa taaatattaa atctagttaa     38400
     aatccaagta aataaagtaa gaaactaact ataaattaaa ctaaaaagaa tctactaaaa     38460
     gataatttaa ttataaaatt aaagagctaa atatctcaaa tacacttagt tcgattacag     38520
     aaaaagtaac taattctagt taaataatac gggcttaaaa aagcaagaaa agctccacaa     38580
     ttttcaaaac gttaataact tattaattaa ttaaacgtgg aaattgttat tctatactta     38640
     attggtatac tatttatgga gtataataac gaccaaaact attttactct ttatctttaa     38700
     atttatatgt catcaaaaac agacgaaatc attgaaaaac ttaaaaatat aactcttctt     38760
     gaagcttcag aacttataaa aaagataatg acattaacga aaattttaaa acaaacgaaa     38820
     taaatcaaaa aattaatctt tatatacaac attcgttatg ataccattag agatactaac     38880
     tatcaactaa taagaagaaa cttttggtgt tgatgcaagt attgcagctg catcaataaa     38940
     cgttggtact atgcctttag caaaatccga agaacaagtt gtagaagaac aaactgaatt     39000
     tgatgtaata atacaagaag ttcctacagc aaaacgaatt acggtcatta aagtagtacg     39060
     tagtttaact tcattaggat taaaagaagc aaaagatcta atagaatcag tacctaaagc     39120
     tattagtgaa gggatatcaa aagaaaaagc tgaagaagct aaaaaacttc tggaagaagc     39180
     tggtgcctca gttataataa aataaaataa acttttatta atttatgata aatttaaaaa     39240
     ctccacattt taaacggact aaatgaaatc aatctcaaat tgagtaaaat tatgcttatt     39300
     ttaacatttc aggcttctct tctagcgtta atcgctttat catttttatt agtagttggt     39360
     gtacccgtag tatttgcatc acctaatgga tggaatgaaa ataaaaatta tatattattt     39420
     ggatcagcag cttgggcagg attagttttt ctggtaggta cattaaactc tttcgtaatt     39480
     taaaattcaa ataaacaacc aatatggata aaccaatcca ggaatataga atattttata     39540
     ataatcaaaa aatattagaa taaaattaaa aaatatatta actacaactt caatagaatc     39600
     taaaggaatt aactaattat cttcaatgaa aataataaaa ataagtacat ttaaaactga     39660
     gataaataac aaaataagca atgggctgat aaaattaaat ctcgaaaaag taaatgatat     39720
     aaaatctaca ggaaatatat tacgtcgtag tatattgtcg gaaaatttgt tacttaaagt     39780
     atgtataaac aacatcggaa ttaaataatt ttattattac aaaaacgtaa attcttttag     39840
     attaaaaatt aaaatgaaaa ttttataaat atacagaact gaatataaaa aatattcaaa     39900
     tatttttaaa ttatgagatt ctacatcaat tcctcgaaat tgaagaaatc gacaaatcaa     39960
     tttatgaaat taccgagaac ttaaaaaaaa ttagatttaa aaaaatagaa tcatccaaac     40020
     ttaaaagaaa agtcatagcc ttaaacacaa atggaatatg caaactaaaa gcaaaacaca     40080
     ttattaaaga atgtcaagat ataattataa ccaatccatg gcaaagaata tgccaaatta     40140
     attcaaatgc cataaaactg aaaatattaa tggaagtagt aataagatta aggattaatc     40200
     aagattttga taaaacagat tcaactatat acaaaatact tttaaatatt attgataaat     40260
     aaacttaagg aaaaattcaa taataatgag caaagaacaa aaacatttaa atctatacag     40320
     aaaattaact ttatatggga cacgtaaatt taaaaccttt gaaaatataa caataataac     40380
     aatatatgta aaatactttc gcctaattat aaaagtaaac agtgaatatc tgtaacgctg     40440
     aaacataaat gataaaaacc taatatttga aatacgaacg gatcgaactt taacgccatt     40500
     taaaggaatc aaaaatgcta tacaaagaac ctatcatata ttaaaacaac tttaaattca     40560
     cagacaacat taccaagatt aaaacttaaa taataacata ttacaaagaa aagtgtgatt     40620
     actataaata taaatcggag aaaaagggat tcgaaccctt ggtaacatac gttacgctgg     40680
     ttttcaagac caggacttta aaccactcag acatctctcc tatcgggatg acaggattcg     40740
     aacctgcgac ccttgcatcc caaatgcaat gcgctaccaa actgcgctac atcccgttta     40800
     aaaaactata tcaattttaa cctaaaggaa agtataaaat taaaagatac atttattcaa     40860
     aacttaatct acctttaaac atgaaaaatt taacaacata cttatcaaca gctcctgtta     40920
     ttgctatcgt ttggctaaca ttaagcgcca gtttagttat tgaaataaac agatttttcc     40980
     cagatgcttt aactttctaa atataaataa agaaaaatta agaattttct ttatttatga     41040
     aaggaagtaa acctaatatt ctagattttt taacttaaaa atattaataa aatttctata     41100
     gaaaaataca aattaaaata aaaattgcta aacaaattat tgttatataa aacaaagata     41160
     atggatttaa tcaaaaagac ttcataataa aacgatgttg cttagcagta agtttagtca     41220
     ttctacgtgg aagaattttt ccttgaactg taataaactt ccttaaaaga tagacgtttt     41280
     tataatcaat aacatctgaa taaaagatag atataataga aacatcttct aaacaattaa     41340
     aaaaacaaaa taattaaatg atagtactaa ataaaaacta tttaatttta aataagtaaa     41400
     aatcaaacat ttcatatgcg aaaaatgaat acaaggtata atcataattt taaataaata     41460
     gaacagtata agatagaagt aataattcaa agtaaaaact agtgaattaa atataaataa     41520
     gaacaacgaa aaacatattt aactataaaa aatatatacg gagaattatt tatagttaaa     41580
     tattaaatga ttaacaattt attttaaaaa agttttctta tattcagaaa tggctgattt     41640
     caaaatactc tctgcttctg gagagaaagt ctttgtagta ctaataattt gtttaaaatt     41700
     aggttttgta gtattaatat attctcgtat tcctataagg aaagaacgaa cattatcaac     41760
     ttcgacatca tctaaatagc cattaatacc tatataaata gttgctacct gatctgcaac     41820
     aactaatgga gaagactgcg attgttttaa taattcacgt aatctactac cacgagccaa     41880
     ctgattttga gtagcttgat ctaaatccga agcaaattga gaaaaagctt ccaattccgc     41940
     aaattgtgca agctcaagtt tcaatttccc agcaacttgt ttcatagctt taatttgtgc     42000
     ggccgaacca acacgtgaaa cagaaatacc tacattaatc gcaggacgaa ttcctgagtt     42060
     aaaaatatca gcagaaagaa aaacttgacc atcagtaatt gaaataacat ttgtaggtat     42120
     ataagcggat acgtcacctg cttgtgtttc aacaataggt aaagccgtca tactaccttc     42180
     tccaagttca ttactcaatt ttgcagcacg ttctaacaaa cgagaatgta agtaaaaaac     42240
     atcaccagga taagcttcac gacctggagg acgacgtaaa agtagtgaca tttgtctata     42300
     agcctgagct tgcttagata aatcatcata aattactaag gtatggcggc ctgtatacat     42360
     aaagtattct gctaacgcag cacctgtata aggggctaaa tactgcaaag tagcaggcga     42420
     atccgcgttc tcagcaacaa tgattgtata ttccatagca ccacgctgct ctaaatttgt     42480
     gacaatttgt gctacagaag atgctttttg accaatagct acatatacac atacaacgtt     42540
     ctcacctttt tgatttaaaa tagtgtctgt agcaacagca gttttacctg tttgacgatc     42600
     tccaatgata agttcacgtt gaccacgtcc aattggaatc atagcatcaa tagcaacaag     42660
     accagtttgt aaaggttcat aaactgaacg gcgggaaata ataccaggag caggagactc     42720
     aattaatctc gtattagtag aagagatttc ccctttaccg tcaataggac gagcaagagc     42780
     atcaacaata cgtccaagga agttttcccc tactggaatc tgagcaattt tacccgtagc     42840
     tttaacagaa gccccctctt gtaatttcaa accatctccc attaaaactg ctcctacatt     42900
     atcagcttca aggttaagag caataccaac agtaccttca tcaaattcaa caagttcgcc     42960
     agccataact ttttctaaac cataaattct agcaatacca tcaccaactt gaagaacagt     43020
     accaacatta actactttaa gttcttggtt atatttttca atttgttgac gaataattct     43080
     acttacttca ttaggacgaa tttttaccat ataaaattta tttaatattg tagacacata     43140
     gcataagaat ataaacttaa tgaaaactaa ccctatttaa tatattacga aacaaaaaaa     43200
     ttaacgacga gataaaaact tagcagacaa cttatcaata ttttgtgtca cgatcttttt     43260
     ctgaagagtc ggatttaaac gttttgtcag attactaaca gcttttgata aagcagtata     43320
     actcaacttt tggcaaaatg aataggaaaa cccatcttat atactaaata aaaacctttg     43380
     agtttaaata gcactaacaa aattaaaaca attgatatac aaaacagata aataaataaa     43440
     tacaacacga ttttaagcaa attgaataca tacaattata aacaaaagtt aatatataat     43500
     gttcgaaaca aataaaatct aaatgctata aactattaaa atatgatcga tcataataaa     43560
     aaatgttttt aataagtaga taaaataacc tctaaaatag caaaacacaa gcacaataat     43620
     atgcatatcg ctaaaaaaac taaagaaact aatcgaaaat atttattaaa agtcaaagca     43680
     caaacattaa taaactccaa aaatgttttt ctaacaaaat aatgataaac gaatttaaca     43740
     aaagaagaga taaaaaaatt taactcattt ttaatcatct aatataaaat ttattattaa     43800
     aaaacaaaaa gatttgctta ctttaaaaac cgtaattata aaaagcaatc tatttattta     43860
     taacaaagta tttaaaaaga aaaatcataa cacactaagt aaaaaggtat agaattaaac     43920
     aaaaaatgtc tcagattatt tatttataaa ataaaaggac acaaacatgt acattataaa     43980
     atacatttta tataataacg tgaaattatc tgtaaaacaa tgtaaaacca cttcattaat     44040
     agacttttct tcctcaaatc taatagaaga caaatttgaa gcttttaaac gtttaatatc     44100
     ttcttcaaca gcatctaaca aagctttaga cgtttgacct gacaaaacaa gcccttgact     44160
     tctaatctgt tcggctttaa gcttagctgt ttcaaaattt ttattagcga aagctaaatt     44220
     ttcttctgcc tcacgtaact tattatcagc ttcttgtaaa tttcgaagaa ttgtattttt     44280
     acgatccgtg atcaaatctc ctaattcaga tagaaaaaca aattatttaa cctccaaata     44340
     aaaaacatgt gcagattaaa tgcgtgtctc ttattacaaa atcataactt tctataaaat     44400
     ataacaaaaa tatatagcca aaacactttt ccaaagaaaa gaaaaacaca tgtttttacg     44460
     aagtaaaaat aatcttaaat taaaaataat taaaaaaagt ctacttaaac aataaatata     44520
     ataaacgaag tttctaattt ttatcattta aaaaattaaa taccaaaaat tttcttttta     44580
     aatatattaa aaatataaaa taataataga tggataaatt ttatgaaaaa taaacttaca     44640
     actaaactat acaaccaaat catgtcgaaa aagcaattct accgtaataa atcaacacac     44700
     caatgacaac agaaagatta agtatattcg tttcaaaaag atcagtattt ataccaaagc     44760
     cttcagcttc cgacaaaggt aaaaaaatat taacatttaa cataattaaa ttgaacactc     44820
     cacaaaatta cacattttag aaaaaaataa atattacaag ccttaatagg cttataatca     44880
     aaaattaaac aaaaggatta gcaaaaataa ttgctaaagc tacaactaat ccgtaaatag     44940
     ttaaagcttc cataaaagcc aatgataata aaagagtacc acggatttta ccttcagctt     45000
     caggttgacg agcaagacct tcaatagctt tacctgcagc agtaccttga ccaataccag     45060
     gaccaatagc acctaaacca atagctaatc ctgctccaat aactgaagca gcacaaataa     45120
     taggattcat aatattctcc ttaaaaaata caatattgtc taaactattt aataaaaatt     45180
     tatttaatga aataaaaaaa ccaacgaaca attaatgatg accttccata gactcaccaa     45240
     tatataacgg attaacaaaa acggttatcc tacctaaacg aaacgaaacc taataataag     45300
     tttaactaaa aattacaaaa ccaagcttta taaagaaata aaaatcacat agaacctgat     45360
     aatgtagcaa atattaacgc ctgaatacca cttgtgaata atcctaagaa aattaatgga     45420
     ataggcacaa ctaaaggcac taatgaaacc aaaacagcca caactaattc atcagctaaa     45480
     atattaccaa acaatcgaaa acttaatgac aagggcttag taaaatcttc aagcacgttt     45540
     attggtaaca agaaagggat aggctcaacg tatttcgaaa aatatgttaa tcctctttta     45600
     cttaaaccag cataaaaata agcgacagaa gtcaaaatcg ctaagccagc agttgtatta     45660
     atatcattag ttggagcacc caattcacca ttaggaagct ctattatttt ccatggaact     45720
     aaagcaccag accaattaga aacaaaaata aataaaaaca tagtacctaa ataaggaacc     45780
     cattttaaat actctttttc tccgatctgc gtttttgcaa tatccctcac aaattccgtc     45840
     aagaactcaa tgaaagtctg acctttttcg ggaataattt tcaaatccct agtagtagaa     45900
     aaacctaaca cgaaaattaa aaacataacg atccatgtat taatcaacac ttggccgtga     45960
     acttgatagc caaggataga ccaataaaaa tgctgaccaa cttcataaaa gtaaaaataa     46020
     ttcattatag gttaaagcct tatatagaaa agattaaaaa taatgatccg tacaaacaaa     46080
     aaaaagctgg atacataaaa ctacacaaat agacacaaat tttctttaac ttcaaaacaa     46140
     acaaaggttc actatttatc taaaaataaa aaatatataa actaacaggt gaaagaaaat     46200
     actacatcac aaaacactag acaactaaat gcttagaaaa atcaaacata aatttcaaat     46260
     ataaattaat ttatttaata aaacctcatt aataatttat taataataaa tattttaaac     46320
     tcacggtaaa tagaatttaa attaacaaaa atactcataa aattactaat aaataatgaa     46380
     acttcaattc tcaaaaaatt ttatttaatt atcgccttat ttaattcatt caatataagc     46440
     gcaactgacg aaaccgaatc atcattcgct gggattaaaa aatcagtaag agtaggatca     46500
     caatttgtat caagtatagt tataagtgga atccccagtt tcaaacattc tttaaccgca     46560
     ttcatctcgc gtgattgacc aactaaaatg actacatctg gaatattacc catatctttt     46620
     atacctgaca aatatttttc taattaaaaa agtaaaaatc cttttcttat atacaactag     46680
     aaataataat ataaataagc gctaagtcta caagaataaa acaaataatt agactgaaat     46740
     taacttacaa atcacacttt tctttttttt ccttaatatt aaagcttctt ttttacttaa     46800
     acgattaaaa cttccatcta actcttgttt aatcatcaaa atacagagaa cctattttta     46860
     gatctataaa caaaaataaa ttatataaaa gtattcaaaa cattaattaa aataatttta     46920
     attaaattaa tctcaaaaca tctgtaaatt atcaatacaa actttaattg tcgaccagtt     46980
     agttaacata ccaccaagcc aacgctgagt aacaaaataa gaattagaag caacagcaca     47040
     agattcaatt attgaaccaa attgacgttt tgtactaaca aaaagaatca aacagataaa     47100
     aaatattccc taaaatatca attaaataaa gacaattaaa cactaaacta ataaaaaata     47160
     taaactatag caaattatta aacacacttt ttattttttt gtgccataac ccttaagaaa     47220
     ctacaagcct tctccaaaca aaccaaagtt tggagtaaat caataatatg aatatcatta     47280
     cgctctccat aaatataggg actcattctt ggattccact gctgaacttg atgacccata     47340
     tgaacacttg aactcaacat agcttctaaa gtaaccataa aactccttaa agacaaatca     47400
     cttaaaaata aataattctt gttagaacta tataaaatat aaataaaatt tatgcaaatt     47460
     aacttaataa acaaaaataa ttcaattctc agaagacgac acccagattc gaactgggga     47520
     ataaaagatt tgcaatctat tgccttacca cttggccatg tcgcctaaaa agtaagttat     47580
     aaaacaaatg ctaggaacca gacttgaact ggtgacacaa ggattttcag tccttcgctc     47640
     taccaactga gctatcccag ctttattttc attataataa attaaatcaa ataatgaaaa     47700
     taaattaaaa attttaccaa ctagacttag taacaccagg taaataacca taatgagaca     47760
     tatcacgcaa aacatgtcga cacaacccga acattcgata atatcctttc cctctccccg     47820
     ttattaagca tctattatgt aaaaagtaaa acataagtta gaaagttttc ctacttttaa     47880
     aaacagaaaa acaaagtaca aataactgac gacgaataac taagactaat ttaacaaaaa     47940
     ctgtaaaaat aaatcaaaaa aaattcttaa ttaaaaccgg caaaaaaaat aacaaacaca     48000
     aaacaataaa gtttagtata cataataaat aaaatgaaaa ataatcatac aagtcgtgaa     48060
     aatgagctat ctctaggtaa actttgcaat tgagaataaa aaaacaactt tttgtcaaaa     48120
     gagtctgcgg actcaatttt accttttaaa aatctacgca aacgataata tttgatagac     48180
     aataattttc gttttttttc tctttcaaca atactttttt ttgccataaa ttaattgaaa     48240
     aaacatccat tagaaaacta aataaataaa atataaatga aacttagaat aaaattaata     48300
     aaacaaattt aagcaaataa tcacacaaaa cttattaact ataaacccta aatgcactca     48360
     gctggattcg aaccagcgat gtcttttcag agcgagatta tgagtcccgt gctatcgtcc     48420
     actcagccat aaatgcgtct tgtcattata attttaacct tgacgctgtt tatgttttaa     48480
     attagcacaa ataactatta aattcccttt tcgacgaatt aagcaacatt tttcacaaat     48540
     ttttttaaca gatgaacgaa ctttcataaa aacaaaataa ataacgggga ttcaacaata     48600
     aaataagttt aataataata aaacacaact taaacaatca cgagtaaaaa ctaaactacc     48660
     atatataaaa taaaacttca ccacccaact tttccaatct agcaacccta tccgttaata     48720
     aacctttaga agtagaaaaa agaaatagaa ataaatcctt cttaaaaaag taaaagcaca     48780
     taacgtacat acgtcttaaa cccaaaaaat tctaggacaa aaaatataaa tcaaattact     48840
     cagtatgaaa aataagtttt caagcacaaa aatttgtaag acttaagaac attaaagaac     48900
     tataaacatt accctataca aaaaaagaca ataacttttt tacctaaatc tataaacaaa     48960
     ctaatagtaa taaaatgcaa ttaaaaaata aacctttaaa tacacaatcg aaacttttta     49020
     aaatacaatg cacaaaacat attataaacg tacagcaact cctataccac caagaacttt     49080
     aggtacatta ttcttattaa cgtataatct caaaccaggc ttactaacac gctttatata     49140
     agttatatat ggtttctgct ttacaccttt atactttaaa tttacagaaa tatacttaca     49200
     agatatactt ttctctttaa gcaaaaaatc accacattct cgaaaagctt ctatgaaacc     49260
     ttcttgtctc aatatttctg caatactcaa cgttaaatta gtaaaaggga tattaacttt     49320
     acgcgatttc tgtaagttag catttctaat tctagtaatc atatcgaact ggatcaaaac     49380
     attatcgaaa atattataag aaaaataact taattacatt attaattaac taaaagtcca     49440
     aaatactgat attactaaac acaagccaca atatcgtgat taaccataaa atattataaa     49500
     aaaatcagta ttcaaagaat acaaataaag ataactacaa aactacattt aagataaaaa     49560
     tatatttaat tacgaattaa aaggcattcc taactctttt aataaaaact gtgcctcctt     49620
     atcagtcttt gaactggtaa caatacaaat atccatacct ttaactttaa caattttatc     49680
     aaaatctact tcgggaaaca taagttgttc actcaaacca aagctataat taccactgcc     49740
     atcaaaactt ttattactaa taccttgaaa atcacggatc ctcggtaagg ctaaattaac     49800
     taaacgatcc aagaaagaat acattttatc gcctcgtaaa gtcaaacaaa taccaaccgg     49860
     catattttct ttaactttaa agctagcaat agcctttcta gatttagtaa ttattgggcg     49920
     ttggccagaa ataagagcta tttcagtcgt caatgagtct aagattttat tattttgaca     49980
     agattcatca aatccacgat ttatcacaat tttttctaat ttaggtattt gattaacatt     50040
     tttataccca aaattttcct gaagacgtgg aacaacttct ttgaaataaa aagactttaa     50100
     tctttgcata aaattttaaa ataaattcat taaggaattt cgaaaaacat tataaaaaaa     50160
     cttataaaac ttcaggcgct aaagaaatta tttttaaaaa acctttatcc ctcaattcac     50220
     gtgcaatagg accaaacacc cttaataaaa agaacgaaaa gttctttaga aaaaaaagaa     50280
     aataaaagta atcattcaag ttctagaact ataacgaact taaaatataa ctacaaactc     50340
     acactgtacc tttaggagat ccatcagggt ttattaaaac caccgcattt tcatcaaaac     50400
     gaataagcat tccactttct ctacgtaacc ctttagtagt tcgaacaata acggcgcgta     50460
     caacatttga tcttttaaca accatattag gtatagaatc ttagagatta acaaaatatt     50520
     atccaatatt aaaagtaaaa taaagttaat acactgaaaa attaaaacac cgtaacaata     50580
     caatatattt ataactaata tgcacagctt tactacagct ataatgacgt ctcctatatt     50640
     tgcatattga cgattagaac ctaatatacg tatacacata actttttgag cgcctgtgtt     50700
     atcggccaca ttaagataag tttgcaattg aatcatagta ataataataa cgttaaattt     50760
     aaacaaatac gttcaaacaa atataaacaa aaataaacga aaactataaa ttattctgct     50820
     ttgaaataat tctagactta accggcattt tataagccgc agttctcagc gatgaaatag     50880
     ctacagcact aggaacaccc ataatttcat aaagaacttt acccggttta acaacagcca     50940
     cccaatactc aacgttacct tttccagaac ccattctcgt ttcagcagct cgaaaagtaa     51000
     caggtttatc cggaaagatc ctaatccaaa gtttaccacc acggcgagca taacgcgtaa     51060
     taacacgacg aaataaataa attaagagta ttttaatgaa acgaattaaa ttaacttata     51120
     catatccaaa ttaaatcaat atttatataa attaaaatta aaataataaa ctcatagctg     51180
     cttctatctg acgagaagta atccaacctg cttctaaaga ctgtaaataa agtagaagaa     51240
     atctctttaa aaacaatgca agcatattta aatgcacata gcttaaaaca aactaaaatt     51300
     agccatgtaa tttaaaaact aatatttagt aaaaacaata caagttatta ttttaaataa     51360
     taataaatct atataaactt attttactat tactgataaa aatacattaa ttcaattcaa     51420
     acgtatacaa taaatagata ctataagtta ataatagtaa aattttaaat tagttttaac     51480
     ttaaaaagtt tgtaacccaa acttttcaaa acaaattaac accttttaaa ataaaaaata     51540
     aaagaaaacc ttgtcgcaca tgcatattca ccaaatgata ttttatcaaa aatataagct     51600
     aaaaactata ttaaaaaata aacaaaataa cactattatt tatacaaaac caaaagtaat     51660
     taaagtaatt aaaaaatcta atcaaaaaaa cacaaaaata ctttacctct cattttccct     51720
     ctatgatatt tacgaaactt tgttctttta ggacttaaca taaataataa taacaaaata     51780
     caatataata aatttttaaa taaaaataaa acactagcaa cagtatcgat gaactaaaac     51840
     taatttagaa agtctatttt cacaaacatc aaaagaactt aaatatttac aaattcgtaa     51900
     ctcatatata gagtttaaac tgattctatt attacaaaga aaacagatac cattttgact     51960
     aaaaaacaag gatttataaa cccgtgaaaa aaaaggctta aaactttttg aaaaaactct     52020
     atttaccttc tcagaatata ataaacaaga ggttttaaca gaagaaggta aaacataaaa     52080
     tttagtaaac aatatcgcgt gagatttcaa aaaataaatt tttccagtaa tattatcaaa     52140
     acaatgaaat cgccatttac ctgatataaa aacccaatac tttaaataaa tccaactatt     52200
     tgatttcctc gaatgacgtt tttttaacca atgccaaagc aatttatata aataaacatc     52260
     caattcatta gaataatccc aaaataaatc taaaaagtaa tttttactta taaaattcaa     52320
     gataattata ttaacttgtt tcacgaaata aagaatatca aaactaaatg aattcaaaaa     52380
     taccaatttt aaagaacgct tataaccctg caagaatttc cttgaagaat caaaatgaat     52440
     aaaattcaaa cttaatagaa tcaacctcca accagcgaaa taaataccat caaacaaatt     52500
     acagatcttt aaacaaaccg ggataagata aatactcctt aaacttaaaa actccattaa     52560
     caaagtttca aaacaaaata attgaaacaa gccacaagaa aaaacatata tatcatcttt     52620
     ataagtaaaa aatgtaaaac ttttaacaaa cccaacacca taaaaatctt tatggcacaa     52680
     aacattatat aaaataaaat cttgataaaa ctaaattaaa cttactcgtt tacaaaatac     52740
     acatgagaat ttcatatatc tttaattcca tttacaacta cgatgaaaac tttaataaat     52800
     ctttccataa acactacaaa aaaataagta tttaaacaat ataacaatgc acactaaagc     52860
     agattaaaaa cttgacatac attccaaata cacaacttta caaaataact tgtttttcct     52920
     tatgcttaat taaaatttct gttatcacaa taattattat aagaataaca attgctaaac     52980
     taactcactc acacaaatcc attgattata aaactaacca aacttacaaa aattaaatta     53040
     gctcgaacta attgaaaatc actttcaata ctatattttt tgaaccaact taccaaaaaa     53100
     atatttttaa caggaaagtt ctttaataac caagcggacg acgacaattc caaaaacgaa     53160
     acaaaacgaa aattcaaagt ccagctaaaa aatttattcc ataaaaaaaa attcttcaaa     53220
     acaaagaaac aatgtttaga attacgaaaa ggcctaaata tagatgaatt atggttcgca     53280
     atattaaact ccaatactgt tataaaaaaa gtattccaca taacctccac agcctcttca     53340
     taaatattag aaaaagaaaa taaaaagcat tgtgattgaa cattttccac ataaaaattt     53400
     aaacttttaa acagaaaaaa tgttgatctt aaattaagta ctaaattaaa cttttcaatt     53460
     tcagtcaaaa cccaattatt aagaaaagac gaagacctac cttgagcact aacagtctct     53520
     tttacggctt taaatcgaca ggataaatta gagaacaaaa acttttgtaa attaaaactc     53580
     ttattataaa ttgaagggtg agaaataatt tgaaattgaa taaatttaat cctagaatct     53640
     taacaaattt taactaaaat tttaaaaaat aaaacaatta ttaaaatctt agtcaacaaa     53700
     acaaaacttt taattaaaaa catgcttttc aactaagcaa aaaccagatg ccaatttata     53760
     aaattccaat ggaacgattc taatagaaaa aacaatgact tccttataag catttaaaaa     53820
     ttaacgaaat aaaagcttaa ataaataaat aaaaatccaa tacagcttaa acaatcaata     53880
     aaaaagtatt taagaaacgt aaatccatac tttaatacca agtataccat ataaagtttt     53940
     aataaataaa tcaacgtttt cgaaaactga aagaaaaaaa ttatatagta tcgagaaaaa     54000
     tataaatgta agataactaa cagaaaaggt ttcacaagag ctttataact acaataatca     54060
     atattagctt tcaaattatg aagaggcact tgtccttctc taatccattc tgtcctagcg     54120
     atttccgcac catttaatct acctgcaatt tgaaccttga taccttttac gcccactttt     54180
     tgtgctttca aaatagcagt tttcattatt cttctaaaag gaaccctttt ctctaactgt     54240
     tgacgtataa attcagccaa gaattttgca tttaaatccg gattaacaat ctcgacaaga     54300
     ttaattgtaa catctctact ttgaaattta gtggctaatt gattagtcaa attacgacga     54360
     aattcaaata aggaattacc gttaactcct ataattaaac taggctttgc aacaaatata     54420
     tcaagagaaa taaaattcaa tttacgcttt atttcaatat gtgaaatacc agcttctaga     54480
     aaatttttat taacaaaatc acgtataaat atatcttcat gtaaaaagga caaataatct     54540
     ttagcattgg aataccaata agaagcatga ggttaataaa atagaagact tttaaaaagt     54600
     agaagacaat aaagtatctt ctcttttaaa actatacagg caaaactatt gcaaatagct     54660
     ttttataaat taaaaaatcg taattattta tcaacatcat aataatattt caagctaaca     54720
     cgttttctca caacaaattc tgaaatcaaa aatatccaag ataaaataaa actgcagtta     54780
     tttataaaaa taacagaaac attaagaatc tcaaaatata aaattcagtt gctaaattat     54840
     ctgagcttca cataaacacc gaaattcatc gtcataatga aattaatatg agaacccaaa     54900
     cacatgacgc aatacagaac caaacaaaaa ttattattct aattataaat tatacaaaat     54960
     aaaacaaaaa attaaacata aagcacacta ctaatcccaa ttcgaaaacc aacgggatgt     55020
     actttttgac ccataaaaaa ctaataaaaa aagaaaccta aattgaatct ctaataaaaa     55080
     aaagaagctt aaataactta aatatatact tacttactac ttgctacttt aagtcgaata     55140
     gatataatcc ttctaaaatc cgtacaagca tatccaacat acggcttaaa ctaaaaacta     55200
     aagagaaaaa aagaaataca aagcaatctc ttatcctgaa aatgtactaa ataacaacaa     55260
     tttatatatt ttcccttcta agttaagtaa ctattaaaaa caaatttaaa atttaaatta     55320
     ataaaaaaat tatataccta taattaacat taaattaata aacataaatt atgtctattt     55380
     aaaacattct ttgttaaaga aagcgtatta tgaaaatcct caactataga ctaaactaac     55440
     tatatgtgac atatattttt taataggaaa ccctcgtcct tgagcatgtg gacgaaaacg     55500
     cttcaaaata ggaccaccat cagctctagc ttctgtaata taaataaaag aatctttgat     55560
     gtcaaatttt gacttcaaat ttgacgccgc tgatgttaaa acttttaaaa taggtaaaca     55620
     cgctttataa ggcataaact tcaatattat aagagcctca gaatacgaat gaccacgaat     55680
     ctgatccaag attcggcgaa ttttaaaagg cgaaatcctt acatatcttg aatatgctat     55740
     tccctctata ttttttaagt tttccataat aaaaaagtaa atattgaagc attccttaaa     55800
     aaactatgca aaaacatttc taattacata gtttaaaatt tataagttta taataaaata     55860
     ataagtaatt cctaaaatca ttaattattt tatttaataa tattaaacga aactcataat     55920
     atatatacta tctttatata gataaacttc taatcaaaca aaatatataa agaagagaaa     55980
     tataatctaa aaaaaccttt taaggaaaca atttcctata ataaaaagac tcaacataga     56040
     ctttattaaa gggatagttg aaaaaaaatt ttcaagtaaa caataatagg aacgaaacaa     56100
     atcttaccca acctctccaa aaataaaaac taaagctaaa ttaacgttta acttttttat     56160
     cacttttaac atgaccacga tacgttctcg tttgaacaaa ttcacctaat ttatgaccaa     56220
     tcatttgatc cgctataaga acaggaatat gctcacgacc attataaaca gcaatagtat     56280
     ggcctatcat tactggaagt atagtagaag aacgtgacca cgtaacaatt actcctttaa     56340
     cttagattat tcaccaaata tatctacaaa aaataaacaa aaaacataag atttattatt     56400
     aaaaacacta ctaactataa atttcataca aaatgagata taacatacac aagaattttg     56460
     tttattcatt aagtctattt tctctaacaa actaattgct acaaatggac ctttttttaa     56520
     cgaacgagac atataaaaac aatttaaaca ataaaaaaaa taaaaagaaa acctaataaa     56580
     tatattataa acctaacaaa aatatttaac tatttaacta ctttttcgtg aacgtataat     56640
     atatatatta ctataacgct taggtcgtct cgttttctga cccaatgcag gtttgcccca     56700
     aggtgttaca ggtcttgaac gaccaatagg gctacgtcct tcaccaccac cgtgtgcatg     56760
     atcacatgga ttcataacta cacctctaac atgaggtgtt ttacctctcc aacgtgtaca     56820
     tccagcctta cctaatcgaa tattagaaac atccgagttt ccaacttgac ctacagtcgc     56880
     ccaacaaaac ttatttatta aacgtacttc acctgaagga aaacgaagag taacaaacag     56940
     tccatcacgc gctagaattt gcgcaaaact tcctgctgcc cgtgctactt gaccacctct     57000
     accggggtta aactagacta gtaaaactat gtctgaaaaa aaactgatcg taaaatttac     57060
     aaattaatca gcttcaaatc ataaaactta taatattatt tatattccta aataaaataa     57120
     aaaattaatt tatcatatat cagttgtttt aattaaagta tcaatattat aaatattaac     57180
     attacattta ataaagcatt tatttttaaa catattttca aattaaaaag caactattaa     57240
     acaaaattca aacaaaaaat tataaaatta atataatata aaactttaaa gcaagattaa     57300
     aacttgcaac tttaacataa tgaaaattaa gctataaatt atttctatag cttaaacaaa     57360
     atctccaact caaactcgaa actctatatt atgaacatct gtccctaaag gaatcttatt     57420
     tagtggtaaa gcatttccga ttttaattga aacttcaaag tctgaaataa ctttatctcc     57480
     aacatttaag ccaaaaggat gcaatatata acgtttttca ccatcagaat aatatactaa     57540
     tgcgattcta caattcctga aaggatcata ctctacacta taaaccgtgg cataaatacc     57600
     aagtttatta cgcttaaaat caatctgacg atataatttc ttatgtccac caccaatatt     57660
     cctacttgta ataacacctc gatgattacg acctctagat cgatgaacaa aataagtcaa     57720
     agatttctca ggcacaactt ttgttatttc agcaaagtca gaaacagaac gatttctagt     57780
     acctgaagtg tatgctttaa aaaaacgaat agacataaaa aaaaaaaaaa gaaaatcact     57840
     aacaagctac agaaaaatta aagaccagaa aaataaggaa taatattatt cggcgctaca     57900
     gttacaaata cacgtttata attattttta aaaccttcaa atttacccaa acgacgtttc     57960
     ttacctggca atatataact atttttaggt agatatagca actaaactaa tatccccaaa     58020
     agaactggaa aggcaatatt ctatacatcc agctcaagtt aaacgaattc attataaact     58080
     taaaataaat agtaacgcaa atttatcaca aactcccaag aataaaccaa aataatcgaa     58140
     tttattcata atggaaatat tactaatgtt ctaataacca ttattaactt attaacatat     58200
     aaataccttt tgtacaaaaa gaataaaaat cggcaaaaat tattcacaaa aaatttatga     58260
     aaactaatat aatataaagt cacaaataac taaaaagttt attaatatta aaaggaataa     58320
     atttatacct taaaatgaat tactaggata tctcaaaacg tcataacaaa taattcaagg     58380
     aaaattaaaa tttattatta gaaccagaaa ctttagttca aaatacagaa agaactttta     58440
     ctccaaataa atcttccaaa attttagaaa tatctttttt attcaaacta atatcaacat     58500
     caaaagtata cttattctga gacaacagct tactagtttt ctcagttaaa acttgcgatt     58560
     ttataaaatc aatcataata aagatagtga aaataaatat taaaaactaa taagatacaa     58620
     ataaaattaa acaaaaaaca tccaaataaa attaaaattc taaaaaatat taactccact     58680
     taaaattaag caaagttaaa taatcactat aaagacgatc caagacctga ataagatcca     58740
     taaaagaata aagctaataa tgaaaccgca gctaatcctg caactgtccc aacaagccat     58800
     agtggaattc ttcctgtagt tcctgagtta gacatataaa attctccaaa aatcttgaca     58860
     aaaatattta taaatttaat ttatacttat atatttataa cctattaact aattaaaaat     58920
     ataactagaa aataaaacag ctaaaacgaa gatcaataat agaccccaat ataaacttgt     58980
     tcggtttaac tcaaccgttt gtttgtttgg atttggttgt accataataa taaaaacaga     59040
     aaataaatca aacttaaagt taaaaaattt ttgattaatt aactaataag tttaaagaaa     59100
     ttaaaatgca ccttattctt aacgttgaat aaattgcata gcagaaatcg aaccaatgaa     59160
     aaatacagta ggaatcgcca gagcatgaac tgctaaccaa cgaaatgtaa agatcggata     59220
     agttattact ttatttgttg tcataaattt tatttagtta attgatcaat ttgttccaaa     59280
     gcattaaaac gatcagtaat taaaggaaca ttctgtcgag tttcagtaaa atactcgttt     59340
     ggacgtggtg tcccaaaaat atcgtatgca agaccagtac ttacaaaaat ccatccagct     59400
     acaaataaag atggaatagt aacactatga ataacccaat aacgaatact agtgataata     59460
     tctgaaaaag gacgttctcc tgtagaacct gccataataa actccctttt aaaattgatg     59520
     aaaaattcat ctaaaataca aattactata ttccaatatt atatttaatt acatacttac     59580
     tataaagcat ataattaaaa tactaatttt agccgaattt agcagaagtt gaagcaatca     59640
     agaaagcggc atatgtaaat atatacccta ctgagaaatg tgctaaacca actaaacgag     59700
     cttgtacaat tgataatgct actggtttat ctttccactt aataacatta gcaatcggag     59760
     tgcgttcatg agcccaaaca agcgtttcga taagctcttg ccaataacct ctccaagaaa     59820
     ttaagaacat aaagcccgta gcccaaacta gatgtccaaa caagaacatc caaccccaaa     59880
     ctgctaaact attcatacca aaaggattgt aaccattaat caattgagaa ctgttaagcc     59940
     ataaataatc acgcaaccat cccataagat aagttgaaga ctcattaaat tgattagcat     60000
     taccttgcca taaagtaata tgtttccaat gccaataaaa agttgtccaa ccaattgtat     60060
     taagcatcca aaaaacagct agataaaaag catcccatgc tgaaatgtca caagtaccac     60120
     cacgacctgg accatcacaa ggaaaactat aaccaaagtc ttttttatcc ggcataaggc     60180
     gtgaaccacg agcatctaat gcacctttta caagaataag agtagtcgta tgaagaccta     60240
     aagcaatagc atgatgtacc aaaaagtcgc caggaccaat ttgtaagaaa agtgaacctg     60300
     ctgtatcatt aatagcattc agccaaccag gcagccaaat attttcacct gcaacagaag     60360
     cattacttgt acttaacgat aacaaatagc taaatccata cacaccttta ccatgtgaag     60420
     actgaatcca ttgagcaaaa acaggctcaa tcaaaatctg tttttcaggg gtaccaaaag     60480
     cctgcattac atcattatga acatataaac caagagtatg gaaacctaag aaaagtgata     60540
     cccaacttag atgcgagata atagcttctt tatgatttaa aatacgttct aaaacattac     60600
     ctttgttctt ttcgttgtca taatcacgaa taaaaaatat cgcaccatgt gcaaacgcac     60660
     cagtcataat aaaccctgcg atatattgat gatgagtata aagagcagcc atagttgtat     60720
     ggtcttgtac caaaaacgca tacggcggca tagaatacat atgctgtgca actaaagatg     60780
     taataacacc taaagcagct aaagctaaac ctaattggaa atgtaaagaa ttgttaactg     60840
     tttcatacaa acctttgtgt cctaaaccta atttaccact cggtgcttta tgagcattaa     60900
     gtatatcatc aatgctatgt ccaataccaa aattagttct atacatatga ccagcaatta     60960
     tgaaaataac agcaatggca agatggtgat gagccatatc agttagccaa agacttttag     61020
     tttcagggtg aacacctcca agaaatgtaa gtatagcagt accagaacct tcagaagtac     61080
     caaataaatg tgaagaagta tctgggtttt ccgcatatac tgcccaatta ccactaaaga     61140
     aaggtgctaa acctgctggg tgtggtattg tatttaagaa gttgtcccaa cgaacatgct     61200
     gtccacgtga ttcaggaata gctacatgaa ctaaatgccc tgtccaagct aatgaactaa     61260
     caccaaacaa tcctgataaa tgatgattta atcgtgattc tgcattctta aaccaagaaa     61320
     tactcggatc atatttaggt tgtaaatgta accaacctgc aaacaatgat agagatgcta     61380
     aaagaatcaa gaaaattgaa ccattaaaaa gatctacatt tgaacgaaca ccaatagtat     61440
     accaccattg atataaacca gaataagaaa tatttacagg tgcagagatt tgacttcttg     61500
     taaatgcatc aattgccggt tgaccaaaat gaggatcaaa aatagcatga gccactggac     61560
     gaacatgtag aggatcagta atccattgtt caaaattacc ctgccaagca acatggaaaa     61620
     gattacctga cgtccataag aaaataattg ccagttgacc aaaatgcgat gcaaatatct     61680
     tttgataaag atttttttct gtcattccat catgactttc aaaatcatgc gctgttgcaa     61740
     tcccaaacca aatacgtcga gtcgttgggt cttgagctaa tccttggcta aatttcggaa     61800
     atttggttgc cataactttt aatctccttt attttactta cttaatacat ttaaaccttt     61860
     tttactattt aattaaaaaa tatcttaacc tacagaaata attctcgcta aaaagaatga     61920
     ccaagtagta gcaataccac ctaataaata atgagcaaca cctacggcac gaccttgagt     61980
     aatacttaaa gctctaggct gaatattagg agcaactttc aatttattat gagcccaaac     62040
     aatagattct attaattcct gccaataccc acgaccagaa aataagaaca ttaatgaaaa     62100
     agcccaaacg aagtgagcac ctaagaaaat aaggccataa gcagacaaag cagaaccata     62160
     tgactgaatt acttggcttg cttgcgccca taggaaatct cgaagccaac catttatagt     62220
     aatagaacct tgtacaaagt ttcctccagc aatgtgtgaa acgccatttg ctgttacact     62280
     accccaaaca tcagactgca ttttccaact aaaatggaaa attgctacag aaatagaatt     62340
     atacatccag aataaaccta agaaaatatg atcccaagca gaaacttgac aagtaccacc     62400
     acgacctgga ccatcacaag gaaatctaaa acctaaatta gctttatcag gaattaaacg     62460
     tgaactacga gcaaataaaa ctcccttaag taagattaaa accgttacat gtattgtaaa     62520
     agcatgtata tgatgaacca taaaatctgc agtacctaaa ctaataggca tcatagcgat     62580
     tttaccacca acagcaacta tatctccacc ccaagctgga gttgttccat agtcagcatt     62640
     taaagcagtc aaattaggag ctaaataatg agtgttttga atccattgag caaaaatagg     62700
     ttgtaattga atagctgtat ctgaaaacat atcttgagga cggcctaacg ctgacattgt     62760
     atcattatga atgtacaaac caaaactatg taatccaagg aagatacaaa cccaatttaa     62820
     atgtgagata atagaatctc tatgagaaag tactcgatct aaaagattat tataattatt     62880
     agttggatca taatcgcgaa ccataaaaat tgccgcatga gcagcagcac ctacgataca     62940
     aaaaccacca atccacaaat gatgtgtgaa caaagacaat tgcgtaccat aatctgttgc     63000
     gatatatgga taaggaggca tagaatacat atgctgtgct acaataattg acaatgatcc     63060
     catcatcgct aagttcaaac ttaactgtgc atgccaagaa gtagtaaaaa tctcatataa     63120
     acctttatgt ccttgaccag taagaggacc cttgtgagtt tctaacatat ttttaatatt     63180
     atgtccaacc tcccaattag ttttatacat atggcctgca aatataaata acacacctac     63240
     agctaaatga tgatgagcaa tatcagttaa ccacaaacca cctgttacag gatttaatcc     63300
     acctctgaac gttaaaaagt ctgaatattc agaccaatta aaagtaaaga aaggcgttaa     63360
     tcccttagca aaacttggat ataattgaat cattaaagat ttattaagta aaaactcatg     63420
     aggtaaagga atctctgaag ggttaatacc agaatcaagc aatttattaa caggaagaga     63480
     tacatgtatt tgatgacccg cccaagataa gcttcccaat ccaagtaaac cacttaaatg     63540
     atgatttaac atagattcta cattttggaa ccattctaat tttggcgctg ctttatgata     63600
     atgaaaccaa ccagcaaaaa atagaagacc tgcaaataaa agacctgcaa aagctgtacc     63660
     gtataactgt aaacttgaaa cgataccact agcacgccaa acttgaaata atcctgatgt     63720
     tatttgtata ccttgaaagt taccgcctac atcaccatta agtatttctt gccctacaac     63780
     aggccatact acttgagcac ttggtttaat gtgcacagga tcgattagcc aattttcata     63840
     attagagaat ctcgcaccat ggaaaaacat accgcttaac catatttcaa tgatagctaa     63900
     ctgaccaaag tgagcactaa agatttttct agaaatatct tccaaatcag ttgtatgact     63960
     atcaaaatca tgtgcatcag cgtgtaagtt ccaaatccac gttgtagtat taggtccttt     64020
     agacaacgtt cttgaaaaat gaccaggctt agcccatttt tcaaaagaag tttctactgg     64080
     attgctagta aaagtaaccc taactttttt taatttttgt tcaggtggag taattgtcat     64140
     attatttttc caacaaagaa actaaacacc tgcccttaat ataagaatga gttgactggg     64200
     attcgaaccc aggaccaagc agttaaaagc cgcgtgctct accagctgag ctatcaactc     64260
     acaaatcaaa gaaaagactc taatttgaaa atttactatc actacgaata tattgaaggt     64320
     aagctgtaaa aaacaaacca caaacagtga ttggaattaa tccaaggatt atccccgata     64380
     aaagagtttc aaccatatta ataaaaaata aaataaacaa gaaaactaaa tagaaaatat     64440
     taaaaataat ttatataaat tacaaacaaa cctaaaattc gggattgacg ggactcgaac     64500
     ccgcaacgtc cgccgtgaca gggcggtgct ctaaccaatt gaactacaac cccagactta     64560
     ttaaataata taagaattag ttagtaaaaa taactaattc ttatattatt taatattcgg     64620
     attacgacct ggatcatttg acaagaatcc aaaaataaat agtgaaacga agaatataac     64680
     cagagtgtat acaaatattt ttaaagttag catcttttta taataaaaaa taaatatacc     64740
     atcgacaaat agattataac aaaaaataaa atgatttgaa aattcactaa attaaaaatt     64800
     tcaacttaaa attgttaata aaaattatta ctaaaactaa tttaaaaata aaatgactcg     64860
     agtaaaaaga gggttcatag ctaaaaaaag aagaagaaaa atattaggtt ttgctaaagg     64920
     gtttcgagga tcacactcaa aattatttac agcatctaat caacaagtaa tgaaagcttt     64980
     caaatattct tactttgaca gaaagaagaa aaaaggagaa tttagaaaac tatggattca     65040
     aagaattaat gctggatcac gaaatatgaa aatgaattat agtttaacaa tgaataaact     65100
     aaaatcttca aagataaata taaacagaaa gatattagca aaaatattag ttatcgacgg     65160
     aaaatgcttt aaggaccttt tattaaattt aaattaatta agaaataaat acatgccaac     65220
     attagaacaa ttattacgtt ttcaaagaaa aaaacaaaaa agaaaaacaa aatcagccgc     65280
     attaaaacta tgcccacaaa aacgcgctat ttgcactaga gtttatacaa ctacccccaa     65340
     aaaaccgaat tccgcactta gaaaagtaac acgtgtgagg ctttcttcag gcattgaagt     65400
     tactgcatat attgggggtt gtggtcataa tcttcaagaa cactcagtag tattaattag     65460
     aggagggagg gtaaaagact tgcccggcgt aaattaccac gttattcgtg gaagtcttga     65520
     ctgttctgga gtcaaaggga gaaaaaatgg gagatcaaaa tatggggcca aaagggttaa     65580
     aaagtaaaag attaaataat aaaaaacttt aagtcaaaaa tgaaaagagg taatttatat     65640
     atagtaattt taatgtaacc ttcaacattt tttatgttaa tagttgtatt agattcattt     65700
     agaagaggtg ttatttctac aggtgcaatt ttatatagtg cagaagcaat gcaggaaatg     65760
     agcaaatagt tatcgaggac ataaaataaa taaacttaga ggcgttagat ttaattctga     65820
     tcttccagat ttttataatg atagttttaa acaaagacaa aaatatataa gtaaagaaaa     65880
     gatttaattt atttacatta attaataatt taataagaaa tatagtaatt tatttattag     65940
     taaatcttaa ctaagaagtt agtatggaat aaattacctc ttttcattag cgcaaaacac     66000
     taaataagta ggaaaaaaaa cttttaaata gaaaacgaaa aatacacaaa atcttaaaaa     66060
     tagacaaaag tacatttaat gaaaatttga acaaaaatat atgtctcgta gacgaatatc     66120
     aaaacgaaga aaaattagtc cagacccaat ctataatagt caaattgtta gtatgatgat     66180
     aaaccgaata ttattaaaag gtaaaaaaag tctagctcaa cgtattttat acgaagccat     66240
     gaaaaatata caagagtcaa ctcaaaagga tccaatagaa attctaaaaa aagcaatctc     66300
     aaacacaaca cctgttgtag aggtaaaatc tagaagaata ggaggagcta cttatcaagt     66360
     tccagtggaa gtaaaaactg aaaggggaaa cagtttagct cttcgatttt tattaaaatc     66420
     cgcacgtaat cgaccaggaa aaaatataat aataaaatta ggaaatgaaa taatagatgc     66480
     atataataat atcggaaact caattaaaaa gaaagaagaa atacacaaaa tggctgaagc     66540
     taataaagct ttttcaaccc tacgtttcta atacaaaaat aagtgaagaa ctctagattt     66600
     taaaaataca ataaaaaacc aaaatcaatt taccttaaaa aatttgtgat aattattaat     66660
     acataaaaaa agttaaagtt taactcaatt taaagataaa aagtttccgt ctaacaattt     66720
     actgtaagat tcaagtaata aaatggctag acaaaaattt gaacgtacaa aaccacatat     66780
     caatataggc acaataggac acgtagatca tggtaaaact accttaactg cagctataac     66840
     aatggcatta gcagctacag gaaactctaa agcaaagaga tacgaagaca ttgactctgc     66900
     accggaagaa aaagctagag gaataactat taatactgcc catgtcgaat atgagacaaa     66960
     aaatagacac tatgcacatg tagattgccc aggacacgcg gactatgtaa aaaacatgat     67020
     caccggtgca gcacaaatgg atggcgcgat attagttgta tctggggctg atggaccaat     67080
     gccacaaaca aaagaacata tattattagc aaaacaagta ggcgtaccga atatagtagt     67140
     atttttaaac aaagaagatc aagttgagta tgaatgaaat aaataaacca ttatttatat     67200
     ttaaataaat tattataaca aaataaaaaa tttagttttg ataaaaaaga agaaaatcta     67260
     tccaaaatga caaagaacta ttagaactag tagaattaga ggttcgtgaa accttaaaca     67320
     actatgaatt ccctggtgac gaaattcccg tagtatctgg atcagcccta ctttcagtcg     67380
     aagctctaac tcaaaatcct aaaactataa agggcgaaaa taaatgggta gacaaaatcc     67440
     tagagttaat ggataaagtt gacgaatata ttcctactcc agtaagagat acggataaag     67500
     atttcttaat ggctgttgaa gatgtattct caattactgg gcgaggaaca gtagcaacag     67560
     gaagagttga aagaggaaca gttaaagttg gagaaacagt tgaacttgta ggacttaaaa     67620
     atactagaac aacaactgta actgggttag aaatgtttca aaagagttta gatgaagctc     67680
     ttgctggaga taacgtcggt gtattattaa gaggtattca aaaagcagat attgaaagag     67740
     gaatggttat agctaaaccc ggaacaatta atccacatac aaaatttgat tctcaagtct     67800
     atatactaac aaaagaagaa ggaggaagac atacgccttt ctttgaaggc tatcgaccac     67860
     aattttatgt aagaacaaca gatgtaacag gaaaaattga atctttccga tcagataatg     67920
     acagcccagc acaaatggta atgcctggag acagaataaa aatggaagtc gaattaatcc     67980
     aacctattgc cattgagaaa ggaatgagat ttgctatacg tgaaggtgga agaacagtag     68040
     gggcaggtat tgtactttca attataaaat aactatgata aataatctat ttgacaaatt     68100
     aagaaagaaa gaatcaaact taacaataaa tgaaaattta tttaaagaat taattattga     68160
     accaaataaa gaaattaaat atctattcaa cgttgtaatc ttacttggtg caacaggttt     68220
     tctaatagtt ggattgtcaa gttatttaat gcataatatt atcttttttt tagatgcaag     68280
     aaaaataata ttttttccac aaggtataac aatgttattc tatggaactt taggaacaat     68340
     attaagtata aaccaattcc tgattttaat tttaaaagta ggtgaaggct acaatgaatt     68400
     taacaaatta aatggaacta tgaaaatagt tcgaaaaggt tttcctggta gaaactcaga     68460
     tattgatatt acatatccat taacggacat attgcgattc taaatactat aaacttttaa     68520
     aataaaagca ctaaatataa gtaaaataaa agcaactttt aaataaagtc gaaaagtata     68580
     attaaactaa aaataactta cttttgtgtc ttaagataaa taccaaaata aacattatag     68640
     aaagaaaata ataatgataa ataatataaa tacaaagctg tatgctaaaa actagcatgt     68700
     tcagtttgag aaatatttga aataaagaca aataaattac aaatgaagca attcgagttg     68760
     aaataaaaat ggatgttttt aataacaagc aaaacatatt tgcttgtata aaaggtaaaa     68820
     atgatctgcc aattatacaa atatcatccc ctgtgtctat aagagaaata gaagagaaag     68880
     cgagtctact tgcatcattt cttaaagtac cggtaaaagg attataatac tgtgaaattt     68940
     catggtatta tattattaat ataattagtg ttttggggcg tagccaagtg gtaaggcaac     69000
     gggttttggc cctgtcattc ggaagttcga atcctcccgc ctcagttaaa acaaaaagta     69060
     aaattaatct tggagaagtg tctgagtggt ctaaagagct tgattgctaa tcaagtgtat     69120
     ttttattaat accaagggtt caaatccctt tttctcctat tcaaaatatt taagtaaaca     69180
     atcttagttt taaaaacgat taaacaaaac taaaaagtat acatctaaca tttatataag     69240
     tatataaaat cgtcaacgtc aatatagttt taaatttact tctaacatat taatattata     69300
     taatatacct ggcacaaaat aagtcttctc aaagggtcac cccctaaata caaacttatt     69360
     ctttttgtat ttcacttcta agttcggaat ggaattaggt gttaccacaa aaataaagaa     69420
     ccagaaaaaa gtaggaaaaa ctttcgatct attagtgtat ctcggctaaa ttctttacaa     69480
     aaattacacc taatacctat caaacaacta gtctagttgt gatcttaaaa aagagtactc     69540
     atcttaaggt gggcttccta cttatatgct ttcagcagtt atccactcca cacattacta     69600
     cccagcgtat tctgttggca caaaaactgg tacataagtg gtgcgtcttt cccggtcctc     69660
     tcgtactaag gaaagctcct ttcaatactc taacgctcac accggatatg gaccgaactg     69720
     tctctcgacg ttctgaaccc agctcacgta ccgctttaat gggcgaacag cccaaccctt     69780
     gggacgtact tccgccccag gttgcgatga gccgacatcg aggtgccaaa cctcctcgtc     69840
     gatgtgaact cttggaggag atcagcctgt tatccctaga gtaactttta tccgttgagc     69900
     gacggccttt ccacacagca ccgtcggatc actaagaccg actttagtct ctgttcgact     69960
     tgtaggtctc acagtcaagc tttcttatgt ctttacactc tccagctaat ttccgtccag     70020
     actgagaaaa cctttgtacg cctccgttac cttttaggag gctaccgccc cagtaaaact     70080
     gcccgcctga aagtgtcaat catcttgtta aaaaaatgtc attagatttt taactttttt     70140
     agagtggtat ctcacattac ggctcaccaa cttccgaaaa agaggatcaa agcctcccac     70200
     ctatactgcg caaaaaaagc ccaaaaccag tttcaagtta cagtaaagct tcatagggtc     70260
     tttctgtcca agtgcgagta gaccgcatct tcacagtcaa ttctatttca ccgagtctct     70320
     ttccgagaca gtacccaaat cgttacgcct ttcgtgcggg tcggaactta cccgacaagg     70380
     aatttcgcta ccttaggacc gttatagtta cggccgccgt tcaccagggc ttcagtcacc     70440
     agcttcgcgt aagctaacca atttctttaa ccttccggca ctgggcaggc gtcagccccc     70500
     atacatagtt tttcaactta gcggagacct gtgtttttgg taaacagtcg cttgggtccg     70560
     tttactgcga ccatattata aatatggcac tctttctccc gaagttacag agtcattttg     70620
     ccgagttcct tagaaagagt tatctcgcgc cccttggtat tctctaccaa tctacctgtg     70680
     tcagtttaag gtacaggtac tatttaaagc aattatagaa ccttttctag gaagcttgac     70740
     atttaccact tgcaataccg tagtatctct cgtattttct tctcagctcc aagcattttt     70800
     tctgcttttc aacacctcga aagattaaac cgaaacaacc aatgttcgga tggtatagcc     70860
     ttcttcgtca atcctaacca tataaatagc agtacgggaa tattaacccg ttttccatca     70920
     attacgtttt taaacctcat tttaggtcct gactaaccct aagtggacga accttgctta     70980
     ggaatcctta gattttcggg gcgtcagatt tccactgacg ttttcgttac ttaagccgac     71040
     attctcactt ctgctttgtc cacaactatt tacactattg cttcacacta aaacagaacg     71100
     ctcttctacc gatattatcc cacaacttcg gcaaattact tagtcccgta cattttcggc     71160
     gcaaaagcac ttgatcagta cgctattacg cgatttttaa agggtagctg cttctaagcg     71220
     aacctcctga ttgtatgtgt acaattacat cctttgtcat taagcaatta tttaggggcc     71280
     ttaattggtg gtctgggctg tttccctctc gactatacag cttatccctc acagtctcac     71340
     taaccaattg aaataaaaat cagtattcag agtttgctac aacttggtac cattttcata     71400
     gcccttgccg aaacagtgct ttacccctga ctttaccata attgattgct gcgcctcaac     71460
     gcatttcgaa gagatccagc tagctccgag ttcgattgga atttctccgc taatcacagc     71520
     tcatccccca atttttcaac attggtgggt tcggtcttcc acttagtgtt acccaagctt     71580
     catcctggcc atgattagat cacccgggtt cgggtctata aatagtgact aaacgcttta     71640
     ttcaaactcg tcttcactat ggctccgata taaaaatctt aaccgtgcca ctacctataa     71700
     gtcgccggca cattcttcaa caggcacgca gtcaaacttt aaataaatct cctactgctt     71760
     gtaagcttat gctttcatga tctatttcac tcccttctca gggttctttt cagcaattcc     71820
     ctcacggtac tagttcacta tcggtcactt aggagtattt agccttacga ggtggtcctc     71880
     gctgattcaa cacagaattc cacgtgctct gcgctactcg ggaaataaac aaaaacttat     71940
     aatgacttac ttacaggatt cacaaccttc tatgatattg ctttcagcaa attcagaaag     72000
     aaactataaa ttttacaaat acccccacta cacccatgat aggtttaggc tgctttcagt     72060
     tagctcgccg ctaataagaa aatcgcaatt gctttctttt cctttggata ataagatgtt     72120
     tcagttctcc aagttttcaa cataatatct aaaaattcaa taagagttaa ataaataggt     72180
     tgccccattc gggaatcttt ggattaaagc ttgtttcttg ctccccaaag catatcgtca     72240
     gttaccacgc ccttcttcga ctctaagtgc caagctatcc cacataagcc cttcttcatt     72300
     taacctactt caaaagttgg agataagcgg actcgaaccg ctgacatctg ccttgcaaag     72360
     gcagcgctct accagctgag ctataccccc ttataatagg gccatgctgg acttgaacca     72420
     gcgactttac ccttatcaag ggtatgctct aaccaactga gctaatagcc ctaactaatc     72480
     aaagattatt aatttaattt attaaagtaa actttaatgg agttgttcca gccgcacctt     72540
     ccagtacggc taccttgtta cgacttcacc ccagtcacca acccggcctt agatatttcc     72600
     atcgataata gttaggataa tatcgtcagg catggccagc ttccatggtg tgacgggcgg     72660
     tgtgtacaag gcccgggaac ggattcaccg ccgtatagct gaccggcgat tactagcgat     72720
     tccaacttca tgtaggcgag ttgcagccta caatccgaac taagattaag tttatgagat     72780
     tagcgtatct tcgcagacta gcaactcatt gtctcaacca ttgtagcacg tgtgtagccc     72840
     aggatataaa gggcatgacg atttgacctc atccccacct tcctccgact tatagtcagc     72900
     agtattctta gatctcaaaa agacaactaa gaacgagggt tgcgctcgtt gcgggactta     72960
     acccaacatc tcacgacacg agctgacgac aaccatgcac cacctgtgtc taggttccaa     73020
     acggcacgta attctttcaa aaaacttcct agcatgtcaa atcctggtaa ggttctgcgt     73080
     gttgcatcgg attaaaccac atgctccacc gcttgtgcgg gcccccgtca attcctttga     73140
     gtttcacttt tgcaagcgta ctccccaggc gggatactta acgcgttagc ttcagcggca     73200
     cctaaaaggc gcacttagta tccattgttt acggctaaga ctaccgaggt atctaatctc     73260
     gtttgttccc ttagctttcg tttctcagtg tcagtatcaa cctagcaaag tgccttcgcc     73320
     tttggtgttc ttcccaatat ctacgcattt caccgctaca ctgggaattc cctttgcctc     73380
     tatcatactc aagtctagta gtttttaatg cggtctcaaa gttaagctct gatatttaac     73440
     attaaacaca cttgacaacc tacaaactct ttacgcccaa taattccgga taacgcttgc     73500
     atctctcgta ttaccgcggc tgctggcacg aaattagccg atgcttattc ctcaaatacc     73560
     gtcagaactt cttcaatgag aaaaggagat tacaacccta aggccttctt cctccacgcg     73620
     gcattgctcc gtcaagcttt cactcattgc ggaaaattcc tcactgctgc ctcccgtagg     73680
     agtctgttcc gtgtctcagt cccagtgtgg ctgatcatcc tctcaaacca gctactgatc     73740
     atcgccttgg taagcaatta cctcaccaac aagctaatca gatgcaagct tgtacctagg     73800
     cgaaaaatct ttaacttaaa agccatatgg ggtattagca aacgtttcca attgttgtcc     73860
     cccacctaag tgtcaattct tacatgttac tcacccgtcc gtcactgatt tggaaaacca     73920
     aacccgtttg acttgcatgt gttaagcatg ccgccagcgt tcatcctgag caaggatcaa     73980
     actcttcatt taacgttatt tacaaaaaat cgaatactat caccgaagtg attttgtaga     74040
     caatctctgt gcgtctgtga tttttacatt ccaaaaagaa aatatagata aataaatttc     74100
     acaatgtagt agtttgccgc aaaaaataat aatggatcaa aatttaagta aagccgatgt     74160
     tgaacccccg tttagtaaca aagatgaatt taactaaacg ttataattta gtatatagtc     74220
     taaaaattta ttcaactcac tcatatactc ttggaagttc taaagcgaga ataaaaagat     74280
     gtaccatatt cctaaataaa ttaaacctat acagaaatac taaattagat taagatactc     74340
     agtcttatag acttatagat tagcctaatt cagaaaatat aagattaacc tgtactaata     74400
     gatttagtag attagccata actagtgtaa atagagataa gattagccta atatattatt     74460
     atagaacttt cccgggctta ttgtatttcg aacctgcatt gtttcttagc tgtgaaattt     74520
     ttcgggtgaa aagcttaggt tgattagagg tttgtgaatt tgtaagggtt tttgtccttt     74580
     tttcaagtaa aattaaaaat atatctgaaa aataagtaaa taaaatgatg tattttacca     74640
     ttttatttac ttatttttca ctggtagaag ctcgactcga ttaaaaaaga taggccaact     74700
     cgagatctct tcctgccctg taggctggga tatatcgaac tagtaa                    74746
//
